# Supplementary material for: The crystal structure of mouse IRG1 suggests that cis-aconitate decarboxylase has an open and closed conformation
Source: PLoS One. 2020 Dec 1;15(12):e0242383. doi: 10.1371/journal.pone.0242383 (PMC7707506; doi:10.1371/journal.pone.0242383)
Supplement: S1 Data — (PDB) [file pone.0242383.s002.pdb]

REMARK   3
REMARK   3 REFINEMENT.
REMARK   3   PROGRAM     : PHENIX (1.18.2_3874: ???)
REMARK   3   AUTHORS     : Adams,Afonine,Bunkoczi,Burnley,Chen,Dar,Davis,
REMARK   3               : Draizen,Echols,Gildea,Gros,Grosse-Kunstleve,Headd,
REMARK   3               : Hintze,Hung,Ioerger,Liebschner,McCoy,McKee,Moriarty,
REMARK   3               : Oeffner,Poon,Read,Richardson,Richardson,Sacchettini,
REMARK   3               : Sauter,Sobolev,Storoni,Terwilliger,Williams,Zwart
REMARK   3
REMARK   3  X-RAY DATA.
REMARK   3  
REMARK   3  REFINEMENT TARGET : ML
REMARK   3  
REMARK   3  DATA USED IN REFINEMENT.
REMARK   3   RESOLUTION RANGE HIGH (ANGSTROMS) : 3.29    
REMARK   3   RESOLUTION RANGE LOW  (ANGSTROMS) : 29.45   
REMARK   3   MIN(FOBS/SIGMA_FOBS)              : 1.36  
REMARK   3   COMPLETENESS FOR RANGE        (%) : 98.08 
REMARK   3   NUMBER OF REFLECTIONS             : 13873     
REMARK   3   NUMBER OF REFLECTIONS (NON-ANOMALOUS) : 13873     
REMARK   3  
REMARK   3  FIT TO DATA USED IN REFINEMENT.
REMARK   3   R VALUE     (WORKING + TEST SET) : 0.2208
REMARK   3   R VALUE            (WORKING SET) : 0.2168
REMARK   3   FREE R VALUE                     : 0.2568
REMARK   3   FREE R VALUE TEST SET SIZE   (%) : 9.98  
REMARK   3   FREE R VALUE TEST SET COUNT      : 1385      
REMARK   3  
REMARK   3  FIT TO DATA USED IN REFINEMENT (IN BINS).
REMARK   3   BIN  RESOLUTION RANGE  COMPL.    NWORK NFREE   RWORK  RFREE  CCWORK CCFREE
REMARK   3     1   29.45 -    7.06    1.00     1322   146  0.1827 0.2101   0.917  0.882
REMARK   3     2    7.06 -    5.62    1.00     1289   143  0.2120 0.2341   0.878  0.824
REMARK   3     3    5.62 -    4.91    1.00     1280   143  0.1996 0.2520   0.898  0.807
REMARK   3     4    4.91 -    4.46    1.00     1283   141  0.1924 0.2442   0.897  0.841
REMARK   3     5    4.46 -    4.15    0.99     1243   139  0.1933 0.2199   0.900  0.833
REMARK   3     6    4.14 -    3.90    0.99     1269   140  0.2218 0.2637   0.857  0.761
REMARK   3     7    3.90 -    3.71    0.99     1231   137  0.2396 0.3218   0.841  0.704
REMARK   3     8    3.71 -    3.55    0.98     1232   136  0.2456 0.2847   0.834  0.691
REMARK   3     9    3.54 -    3.41    0.97     1226   137  0.2568 0.2707   0.807  0.799
REMARK   3    10    3.41 -    3.29    0.89     1113   123  0.2685 0.3006   0.774  0.735
REMARK   3  
REMARK   3  BULK SOLVENT MODELLING.
REMARK   3   METHOD USED        : FLAT BULK SOLVENT MODEL
REMARK   3   SOLVENT RADIUS     : 1.11    
REMARK   3   SHRINKAGE RADIUS   : 0.90    
REMARK   3   GRID STEP FACTOR   : 4.00    
REMARK   3  
REMARK   3  ERROR ESTIMATES.
REMARK   3   COORDINATE ERROR (MAXIMUM-LIKELIHOOD BASED)     : 0.35    
REMARK   3   PHASE ERROR (DEGREES, MAXIMUM-LIKELIHOOD BASED) : 24.67   
REMARK   3  
REMARK   3  STRUCTURE FACTORS CALCULATION ALGORITHM : FFT
REMARK   3  
REMARK   3  
REMARK   3  GEOMETRY RESTRAINTS LIBRARY: GEOSTD + MONOMER LIBRARY + CDL V1.2
REMARK   3  DEVIATIONS FROM IDEAL VALUES.
REMARK   3    BOND      :  0.004   0.048   7161
REMARK   3    ANGLE     :  0.807   8.237   9727
REMARK   3    CHIRALITY :  0.049   0.254   1102
REMARK   3    PLANARITY :  0.006   0.047   1251
REMARK   3    DIHEDRAL  :  7.621 179.643    955
REMARK   3    MIN NONBONDED DISTANCE : 2.366
REMARK   3  
REMARK   3  MOLPROBITY STATISTICS.
REMARK   3    ALL-ATOM CLASHSCORE : 3.23
REMARK   3    RAMACHANDRAN PLOT:
REMARK   3      OUTLIERS :  0.00 %
REMARK   3      ALLOWED  :  1.35 %
REMARK   3      FAVORED  : 98.65 %
REMARK   3    ROTAMER OUTLIERS :  0.00 %
REMARK   3    CBETA DEVIATIONS :  0.00 %
REMARK   3    PEPTIDE PLANE:
REMARK   3      CIS-PROLINE     : 3.85 %
REMARK   3      CIS-GENERAL     : 0.00 %
REMARK   3      TWISTED PROLINE : 0.00 %
REMARK   3      TWISTED GENERAL : 0.00 %
REMARK   3  
REMARK   3  RAMA-Z (RAMACHANDRAN PLOT Z-SCORE):
REMARK   3  INTERPRETATION: BAD |RAMA-Z| > 3; SUSPICIOUS 2 < |RAMA-Z| < 3; GOOD |RAMA-Z| < 2.
REMARK   3  SCORES FOR WHOLE/HELIX/SHEET/LOOP ARE SCALED INDEPENDENTLY;
REMARK   3  THEREFORE, THE VALUES ARE NOT RELATED IN A SIMPLE MANNER.
REMARK   3    WHOLE:  0.28 (0.27), RESIDUES: 890
REMARK   3    HELIX: -0.18 (0.22), RESIDUES: 452
REMARK   3    SHEET:  1.27 (0.64), RESIDUES: 54
REMARK   3    LOOP :  0.77 (0.34), RESIDUES: 384
REMARK   3  
REMARK   3                  min    max   mean <Bi,j>   iso aniso
REMARK   3     Overall:    6.36 108.59  21.85   3.63  6986     0
REMARK   3     Protein:    6.36 108.59  21.85   3.63  6986     0
REMARK   3     Chain  A:   6.36 108.59  24.84    N/A  3466     0
REMARK   3     Chain  B:   6.81  83.36  18.91    N/A  3520     0
REMARK   3     Histogram:
REMARK   3         Values      Number of atoms
REMARK   3       6.36 - 16.59      3035
REMARK   3      16.59 - 26.81      2294
REMARK   3      26.81 - 37.03       851
REMARK   3      37.03 - 47.26       428
REMARK   3      47.26 - 57.48       241
REMARK   3      57.48 - 67.70        94
REMARK   3      67.70 - 77.92        25
REMARK   3      77.92 - 88.15        12
REMARK   3      88.15 - 98.37         5
REMARK   3      98.37 - 108.59        1
REMARK   3  
REMARK   3  
REMARK   3  TORSION NCS DETAILS.
REMARK   3   NUMBER OF NCS GROUPS : 1     
REMARK   3   NCS GROUP : 1     
REMARK   3     SELECTION          : (chain 'A' and (resid 5 through 27
REMARK   3                        : or resid 29 through 74 or resid 76
REMARK   3                        : through 93 or resid 95 through 151
REMARK   3                        : or resid 153 through 156 or resid
REMARK   3                        : 158 through 295 or resid 323
REMARK   3                        : through 353 or resid 355 through
REMARK   3                        : 356 or resid 358 through 363 or
REMARK   3                        : resid 365 through 432 or resid 434
REMARK   3                        : through 456 or resid 458 through
REMARK   3                        : 460))
REMARK   3     SELECTION          : (chain 'B' and (resid 5 through 27
REMARK   3                        : or resid 29 through 74 or resid 76
REMARK   3                        : through 93 or resid 95 through 120
REMARK   3                        : or resid 124 through 151 or resid
REMARK   3                        : 153 through 156 or resid 158
REMARK   3                        : through 295 or resid 323 through
REMARK   3                        : 353 or resid 355 or resid 357
REMARK   3                        : through 363 or resid 365 through
REMARK   3                        : 432 or resid 434 through 456 or
REMARK   3                        : resid 458 through 460))
REMARK   3     RESTRAINED TORSIONS: 2436
REMARK   3     BELOW LIMIT RMSD   : 1.361     
REMARK   3     ALL RESTRAINT RMSD : 5.040     
REMARK   3    Histogram of differences under limit:
REMARK   3       0.000 -    1.500: 1976
REMARK   3       1.500 -    3.000: 361
REMARK   3       3.000 -    4.500: 59
REMARK   3       4.500 -    6.000: 18
REMARK   3       6.000 -    7.500: 6
REMARK   3       7.500 -    9.000: 2
REMARK   3       9.000 -   10.500: 2
REMARK   3      10.500 -   12.000: 1
REMARK   3      12.000 -   13.500: 0
REMARK   3      13.500 -   15.000: 0
REMARK   3    Histogram of differences over limit:
REMARK   3      15.000 -   22.600: 1
REMARK   3      22.600 -   30.200: 0
REMARK   3      30.200 -   37.800: 1
REMARK   3      37.800 -   45.400: 1
REMARK   3      45.400 -   53.000: 0
REMARK   3      53.000 -   60.600: 0
REMARK   3      60.600 -   68.200: 0
REMARK   3      68.200 -   75.800: 2
REMARK   3      75.800 -   83.400: 2
REMARK   3      83.400 -   91.000: 4
REMARK   3
HELIX    1   1 VAL A    6  GLY A   16  1                                  11
HELIX    2   2 VAL A   19  HIS A   21  5                                   3
HELIX    3   3 ASP A   24  GLY A   46  1                                  23
HELIX    4   4 GLU A   48  ILE A   59  1                                  12
HELIX    5   5 PRO A   78  HIS A   90  1                                  13
HELIX    6   6 LEU A  109  ALA A  118  1                                  10
HELIX    7   7 GLY A  127  PHE A  147  1                                  21
HELIX    8   8 LYS A  149  LYS A  152  5                                   4
HELIX    9   9 PRO A  160  SER A  162  5                                   3
HELIX   10  10 VAL A  164  LEU A  177  1                                  14
HELIX   11  11 LEU A  181  HIS A  194  1                                  14
HELIX   12  12 ILE A  199  ALA A  203  5                                   5
HELIX   13  13 GLN A  205  MET A  226  5                                  22
HELIX   14  14 PHE A  242  PHE A  245  5                                   4
HELIX   15  15 LEU A  278  HIS A  293  5                                  16
HELIX   16  16 ALA A  304  HIS A  306  5                                   3
HELIX   17  17 GLN A  318  VAL A  320  5                                   3
HELIX   18  18 GLU A  328  HIS A  333  1                                   6
HELIX   19  19 PHE A  335  ASP A  345  1                                  11
HELIX   20  20 VAL A  350  PHE A  353  5                                   4
HELIX   21  21 SER A  355  VAL A  358  1                                   4
HELIX   22  22 PRO A  361  LYS A  369  1                                   9
HELIX   23  23 GLN A  416  LYS A  429  1                                  14
HELIX   24  24 ARG A  433  GLU A  444  1                                  12
HELIX   25  25 LEU A  446  ASP A  448  5                                   3
HELIX   26  26 SER A  453  LYS A  460  1                                   8
HELIX   27  27 VAL B    6  GLY B   16  1                                  11
HELIX   28  28 VAL B   19  HIS B   21  5                                   3
HELIX   29  29 ASP B   24  GLY B   46  1                                  23
HELIX   30  30 GLU B   48  ILE B   59  1                                  12
HELIX   31  31 PRO B   78  HIS B   90  1                                  13
HELIX   32  32 LEU B  109  ALA B  118  1                                  10
HELIX   33  33 GLY B  127  ARG B  143  1                                  17
HELIX   34  34 MET B  145  PHE B  147  5                                   3
HELIX   35  35 LYS B  149  LYS B  152  5                                   4
HELIX   36  36 PRO B  160  SER B  162  5                                   3
HELIX   37  37 VAL B  164  LEU B  177  1                                  14
HELIX   38  38 LEU B  181  HIS B  194  1                                  14
HELIX   39  39 ILE B  199  ALA B  203  5                                   5
HELIX   40  40 LYS B  207  MET B  226  5                                  20
HELIX   41  41 PHE B  242  PHE B  245  5                                   4
HELIX   42  42 LEU B  263  GLN B  266  1                                   4
HELIX   43  43 LEU B  278  HIS B  293  5                                  16
HELIX   44  44 ALA B  304  HIS B  306  5                                   3
HELIX   45  45 GLN B  318  VAL B  320  5                                   3
HELIX   46  46 GLU B  328  ARG B  332  1                                   5
HELIX   47  47 PHE B  335  ASP B  345  1                                  11
HELIX   48  48 VAL B  350  PHE B  353  5                                   4
HELIX   49  49 SER B  355  VAL B  358  1                                   4
HELIX   50  50 PRO B  361  LYS B  369  1                                   9
HELIX   51  51 GLN B  416  LYS B  429  1                                  14
HELIX   52  52 ARG B  433  GLU B  444  1                                  12
HELIX   53  53 LEU B  446  ASP B  448  5                                   3
HELIX   54  54 CYS B  452  LEU B  458  5                                   7
SHEET    1   A 4 VAL A 370  GLU A 373  0
SHEET    2   A 4 ILE A 307  ARG A 313  1  N  ILE A 310   O  LYS A 371
SHEET    3   A 4 CYS A 387  LEU A 393 -1  N  THR A 392   O  GLU A 308
SHEET    4   A 4 THR A 398  SER A 403 -1  N  SER A 403   O  CYS A 387
SHEET    1   B 4 VAL B 370  GLU B 373  0
SHEET    2   B 4 ILE B 307  ARG B 313  1  N  ILE B 310   O  LYS B 371
SHEET    3   B 4 CYS B 387  LEU B 393 -1  N  THR B 392   O  GLU B 308
SHEET    4   B 4 THR B 398  SER B 403 -1  N  SER B 403   O  CYS B 387
CRYST1  191.493   55.610   90.956  90.00 107.67  90.00 C 1 2 1
SCALE1      0.005222  0.000000  0.001664        0.00000
SCALE2      0.000000  0.017982  0.000000        0.00000
SCALE3      0.000000  0.000000  0.011539        0.00000
ATOM      1  N   SER A   5     -44.673  17.320  -0.874  1.00 13.22           N
ATOM      2  CA  SER A   5     -43.470  17.293  -0.046  1.00 15.44           C
ATOM      3  C   SER A   5     -43.816  17.262   1.439  1.00 16.28           C
ATOM      4  O   SER A   5     -44.929  17.613   1.829  1.00 17.70           O
ATOM      5  CB  SER A   5     -42.589  18.506  -0.339  1.00 17.08           C
ATOM      6  OG  SER A   5     -43.214  19.700   0.102  1.00 16.51           O
ATOM      7  N   VAL A   6     -42.851  16.858   2.270  1.00 14.19           N
ATOM      8  CA  VAL A   6     -43.087  16.828   3.711  1.00 14.85           C
ATOM      9  C   VAL A   6     -43.309  18.238   4.249  1.00 14.90           C
ATOM     10  O   VAL A   6     -44.157  18.455   5.123  1.00 18.08           O
ATOM     11  CB  VAL A   6     -41.928  16.116   4.434  1.00 14.90           C
ATOM     12  CG1 VAL A   6     -42.082  16.223   5.944  1.00 15.60           C
ATOM     13  CG2 VAL A   6     -41.830  14.654   3.997  1.00 15.39           C
ATOM     14  N   THR A   7     -42.535  19.211   3.761  1.00 13.23           N
ATOM     15  CA  THR A   7     -42.699  20.592   4.209  1.00 13.53           C
ATOM     16  C   THR A   7     -44.115  21.085   3.942  1.00 14.59           C
ATOM     17  O   THR A   7     -44.784  21.640   4.829  1.00 14.63           O
ATOM     18  CB  THR A   7     -41.673  21.485   3.510  1.00 12.60           C
ATOM     19  OG1 THR A   7     -40.361  20.962   3.743  1.00 14.35           O
ATOM     20  CG2 THR A   7     -41.736  22.908   4.044  1.00 12.18           C
ATOM     21  N   GLU A   8     -44.597  20.869   2.717  1.00 14.87           N
ATOM     22  CA  GLU A   8     -45.962  21.247   2.387  1.00 12.98           C
ATOM     23  C   GLU A   8     -46.957  20.460   3.221  1.00 11.79           C
ATOM     24  O   GLU A   8     -48.036  20.966   3.538  1.00 11.78           O
ATOM     25  CB  GLU A   8     -46.219  21.037   0.899  1.00 13.80           C
ATOM     26  CG  GLU A   8     -47.520  21.635   0.420  1.00 15.22           C
ATOM     27  CD  GLU A   8     -47.488  23.149   0.440  1.00 17.37           C
ATOM     28  OE1 GLU A   8     -46.378  23.721   0.412  1.00 18.76           O
ATOM     29  OE2 GLU A   8     -48.570  23.770   0.498  1.00 19.13           O
ATOM     30  N   SER A   9     -46.609  19.224   3.587  1.00 11.19           N
ATOM     31  CA  SER A   9     -47.477  18.435   4.452  1.00 10.67           C
ATOM     32  C   SER A   9     -47.618  19.073   5.834  1.00 11.24           C
ATOM     33  O   SER A   9     -48.721  19.119   6.393  1.00 11.07           O
ATOM     34  CB  SER A   9     -46.940  17.008   4.562  1.00 14.26           C
ATOM     35  OG  SER A   9     -47.803  16.199   5.337  1.00 23.94           O
ATOM     36  N   PHE A  10     -46.514  19.576   6.401  1.00 12.79           N
ATOM     37  CA  PHE A  10     -46.599  20.284   7.680  1.00 11.91           C
ATOM     38  C   PHE A  10     -47.426  21.556   7.564  1.00 11.63           C
ATOM     39  O   PHE A  10     -48.243  21.859   8.445  1.00 10.04           O
ATOM     40  CB  PHE A  10     -45.204  20.625   8.212  1.00 10.83           C
ATOM     41  CG  PHE A  10     -44.560  19.523   8.994  1.00 10.37           C
ATOM     42  CD1 PHE A  10     -44.096  18.378   8.375  1.00 10.33           C
ATOM     43  CD2 PHE A  10     -44.417  19.644  10.369  1.00  9.48           C
ATOM     44  CE1 PHE A  10     -43.505  17.376   9.111  1.00 10.00           C
ATOM     45  CE2 PHE A  10     -43.831  18.649  11.108  1.00  9.91           C
ATOM     46  CZ  PHE A  10     -43.374  17.513  10.481  1.00 10.63           C
ATOM     47  N   ALA A  11     -47.210  22.328   6.497  1.00 11.61           N
ATOM     48  CA  ALA A  11     -48.020  23.528   6.320  1.00  9.74           C
ATOM     49  C   ALA A  11     -49.496  23.163   6.208  1.00 12.22           C
ATOM     50  O   ALA A  11     -50.362  23.825   6.800  1.00 13.84           O
ATOM     51  CB  ALA A  11     -47.555  24.308   5.089  1.00  8.88           C
ATOM     52  N   GLY A  12     -49.789  22.086   5.473  1.00 10.60           N
ATOM     53  CA  GLY A  12     -51.155  21.618   5.336  1.00 10.36           C
ATOM     54  C   GLY A  12     -51.778  21.256   6.665  1.00 10.97           C
ATOM     55  O   GLY A  12     -52.907  21.645   6.956  1.00 12.38           O
ATOM     56  N   MET A  13     -51.060  20.481   7.482  1.00 11.29           N
ATOM     57  CA  MET A  13     -51.603  20.090   8.781  1.00 12.64           C
ATOM     58  C   MET A  13     -51.843  21.306   9.667  1.00 11.39           C
ATOM     59  O   MET A  13     -52.896  21.427  10.305  1.00 10.85           O
ATOM     60  CB  MET A  13     -50.672  19.110   9.490  1.00 12.61           C
ATOM     61  CG  MET A  13     -51.191  18.715  10.860  1.00 11.24           C
ATOM     62  SD  MET A  13     -50.028  17.751  11.832  1.00 29.58           S
ATOM     63  CE  MET A  13     -48.797  19.000  12.204  1.00 15.15           C
ATOM     64  N   ILE A  14     -50.865  22.214   9.727  1.00 11.60           N
ATOM     65  CA  ILE A  14     -50.979  23.376  10.604  1.00 10.08           C
ATOM     66  C   ILE A  14     -52.185  24.216  10.210  1.00 10.96           C
ATOM     67  O   ILE A  14     -53.026  24.560  11.048  1.00  9.98           O
ATOM     68  CB  ILE A  14     -49.681  24.201  10.576  1.00  9.14           C
ATOM     69  CG1 ILE A  14     -48.542  23.412  11.224  1.00  8.34           C
ATOM     70  CG2 ILE A  14     -49.881  25.530  11.293  1.00  7.57           C
ATOM     71  CD1 ILE A  14     -47.169  23.984  10.949  1.00  7.74           C
ATOM     72  N   HIS A  15     -52.295  24.541   8.920  1.00 11.74           N
ATOM     73  CA  HIS A  15     -53.401  25.365   8.444  1.00 10.99           C
ATOM     74  C   HIS A  15     -54.739  24.645   8.589  1.00 11.70           C
ATOM     75  O   HIS A  15     -55.722  25.231   9.058  1.00 13.43           O
ATOM     76  CB  HIS A  15     -53.147  25.755   6.993  1.00 12.33           C
ATOM     77  CG  HIS A  15     -54.189  26.654   6.415  1.00 10.80           C
ATOM     78  ND1 HIS A  15     -54.269  27.994   6.726  1.00 10.95           N
ATOM     79  CD2 HIS A  15     -55.184  26.411   5.532  1.00  8.58           C
ATOM     80  CE1 HIS A  15     -55.268  28.538   6.056  1.00  9.62           C
ATOM     81  NE2 HIS A  15     -55.841  27.599   5.325  1.00  8.96           N
ATOM     82  N   GLY A  16     -54.790  23.370   8.192  1.00 12.80           N
ATOM     83  CA  GLY A  16     -56.058  22.659   8.100  1.00 13.98           C
ATOM     84  C   GLY A  16     -56.716  22.342   9.433  1.00 14.65           C
ATOM     85  O   GLY A  16     -57.945  22.401   9.548  1.00 16.57           O
ATOM     86  N   LEU A  17     -55.925  21.983  10.449  1.00 11.17           N
ATOM     87  CA  LEU A  17     -56.507  21.570  11.724  1.00 12.49           C
ATOM     88  C   LEU A  17     -57.414  22.659  12.284  1.00 12.57           C
ATOM     89  O   LEU A  17     -57.119  23.852  12.178  1.00 11.53           O
ATOM     90  CB  LEU A  17     -55.422  21.215  12.747  1.00 12.69           C
ATOM     91  CG  LEU A  17     -54.665  19.900  12.554  1.00 12.49           C
ATOM     92  CD1 LEU A  17     -53.477  19.820  13.497  1.00  9.13           C
ATOM     93  CD2 LEU A  17     -55.603  18.733  12.776  1.00 14.27           C
ATOM     94  N   LYS A  18     -58.545  22.239  12.845  1.00 13.47           N
ATOM     95  CA  LYS A  18     -59.549  23.134  13.401  1.00 14.25           C
ATOM     96  C   LYS A  18     -59.823  22.762  14.853  1.00 12.44           C
ATOM     97  O   LYS A  18     -59.359  21.733  15.354  1.00 12.55           O
ATOM     98  CB  LYS A  18     -60.840  23.078  12.575  1.00 11.79           C
ATOM     99  CG  LYS A  18     -60.640  23.409  11.106  1.00 10.14           C
ATOM    100  CD  LYS A  18     -60.230  24.858  10.917  1.00 11.56           C
ATOM    101  CE  LYS A  18     -60.046  25.188   9.447  1.00 12.32           C
ATOM    102  NZ  LYS A  18     -59.658  26.611   9.243  1.00 11.51           N
ATOM    103  N   VAL A  19     -60.581  23.627  15.534  1.00 11.67           N
ATOM    104  CA  VAL A  19     -60.955  23.356  16.921  1.00 13.34           C
ATOM    105  C   VAL A  19     -61.694  22.029  17.026  1.00 13.47           C
ATOM    106  O   VAL A  19     -61.511  21.273  17.987  1.00 15.66           O
ATOM    107  CB  VAL A  19     -61.789  24.523  17.489  1.00  9.96           C
ATOM    108  CG1 VAL A  19     -62.407  24.152  18.830  1.00  8.40           C
ATOM    109  CG2 VAL A  19     -60.924  25.765  17.646  1.00 10.07           C
ATOM    110  N   ASN A  20     -62.506  21.706  16.018  1.00 12.35           N
ATOM    111  CA  ASN A  20     -63.282  20.470  16.027  1.00 12.05           C
ATOM    112  C   ASN A  20     -62.410  19.215  16.008  1.00 13.73           C
ATOM    113  O   ASN A  20     -62.908  18.126  16.315  1.00 13.36           O
ATOM    114  CB  ASN A  20     -64.257  20.490  14.856  1.00 14.42           C
ATOM    115  CG  ASN A  20     -65.398  21.456  15.082  1.00 18.96           C
ATOM    116  OD1 ASN A  20     -65.707  21.800  16.222  1.00 23.29           O
ATOM    117  ND2 ASN A  20     -66.018  21.913  14.002  1.00 22.22           N
ATOM    118  N   HIS A  21     -61.125  19.337  15.669  1.00 13.02           N
ATOM    119  CA  HIS A  21     -60.224  18.191  15.682  1.00 11.67           C
ATOM    120  C   HIS A  21     -59.626  17.923  17.056  1.00 12.61           C
ATOM    121  O   HIS A  21     -58.936  16.910  17.227  1.00 11.44           O
ATOM    122  CB  HIS A  21     -59.075  18.386  14.686  1.00 11.92           C
ATOM    123  CG  HIS A  21     -59.506  18.428  13.254  1.00 12.36           C
ATOM    124  ND1 HIS A  21     -59.746  19.609  12.586  1.00 10.99           N
ATOM    125  CD2 HIS A  21     -59.704  17.437  12.352  1.00 12.37           C
ATOM    126  CE1 HIS A  21     -60.095  19.344  11.340  1.00 12.03           C
ATOM    127  NE2 HIS A  21     -60.074  18.034  11.171  1.00 12.84           N
ATOM    128  N   LEU A  22     -59.867  18.800  18.029  1.00 12.25           N
ATOM    129  CA  LEU A  22     -59.310  18.618  19.360  1.00 10.02           C
ATOM    130  C   LEU A  22     -60.034  17.485  20.076  1.00 11.13           C
ATOM    131  O   LEU A  22     -61.258  17.359  19.994  1.00 12.85           O
ATOM    132  CB  LEU A  22     -59.428  19.916  20.158  1.00  8.71           C
ATOM    133  CG  LEU A  22     -58.608  21.117  19.671  1.00  9.25           C
ATOM    134  CD1 LEU A  22     -58.933  22.373  20.466  1.00  8.21           C
ATOM    135  CD2 LEU A  22     -57.116  20.833  19.716  1.00 11.35           C
ATOM    136  N   THR A  23     -59.274  16.674  20.806  1.00 11.41           N
ATOM    137  CA  THR A  23     -59.794  15.508  21.506  1.00 11.41           C
ATOM    138  C   THR A  23     -59.832  15.735  23.013  1.00 13.10           C
ATOM    139  O   THR A  23     -59.203  16.650  23.549  1.00 12.78           O
ATOM    140  CB  THR A  23     -58.958  14.264  21.196  1.00 13.11           C
ATOM    141  OG1 THR A  23     -57.635  14.434  21.720  1.00 16.08           O
ATOM    142  CG2 THR A  23     -58.873  14.054  19.696  1.00 15.70           C
ATOM    143  N   ASP A  24     -60.606  14.887  23.692  1.00 14.81           N
ATOM    144  CA  ASP A  24     -60.687  14.959  25.146  1.00 12.61           C
ATOM    145  C   ASP A  24     -59.318  14.769  25.780  1.00 13.19           C
ATOM    146  O   ASP A  24     -58.931  15.506  26.700  1.00 14.68           O
ATOM    147  CB  ASP A  24     -61.624  13.864  25.651  1.00 15.26           C
ATOM    148  CG  ASP A  24     -63.043  14.034  25.164  1.00 21.10           C
ATOM    149  OD1 ASP A  24     -63.412  15.146  24.731  1.00 23.79           O
ATOM    150  OD2 ASP A  24     -63.791  13.035  25.199  1.00 22.05           O
ATOM    151  N   GLY A  25     -58.549  13.819  25.245  1.00 14.11           N
ATOM    152  CA  GLY A  25     -57.238  13.528  25.795  1.00 13.71           C
ATOM    153  C   GLY A  25     -56.279  14.693  25.679  1.00 16.69           C
ATOM    154  O   GLY A  25     -55.657  15.097  26.667  1.00 18.10           O
ATOM    155  N   ILE A  26     -56.138  15.244  24.467  1.00 16.01           N
ATOM    156  CA  ILE A  26     -55.152  16.302  24.280  1.00 14.00           C
ATOM    157  C   ILE A  26     -55.574  17.561  25.012  1.00 12.49           C
ATOM    158  O   ILE A  26     -54.723  18.343  25.428  1.00 13.74           O
ATOM    159  CB  ILE A  26     -54.890  16.594  22.790  1.00 15.43           C
ATOM    160  CG1 ILE A  26     -56.107  17.238  22.129  1.00 14.38           C
ATOM    161  CG2 ILE A  26     -54.504  15.320  22.056  1.00 15.11           C
ATOM    162  CD1 ILE A  26     -55.867  17.651  20.691  1.00 12.94           C
ATOM    163  N   ILE A  27     -56.875  17.771  25.219  1.00 12.51           N
ATOM    164  CA  ILE A  27     -57.307  18.932  25.992  1.00 15.02           C
ATOM    165  C   ILE A  27     -56.971  18.753  27.468  1.00 15.87           C
ATOM    166  O   ILE A  27     -56.440  19.668  28.111  1.00 17.57           O
ATOM    167  CB  ILE A  27     -58.806  19.213  25.784  1.00 16.76           C
ATOM    168  CG1 ILE A  27     -59.070  19.705  24.360  1.00 12.19           C
ATOM    169  CG2 ILE A  27     -59.279  20.226  26.800  1.00 14.61           C
ATOM    170  CD1 ILE A  27     -60.534  19.779  23.999  1.00  8.73           C
ATOM    171  N   ARG A  28     -57.288  17.583  28.032  1.00 13.73           N
ATOM    172  CA  ARG A  28     -56.911  17.314  29.417  1.00 13.95           C
ATOM    173  C   ARG A  28     -55.405  17.484  29.613  1.00 15.17           C
ATOM    174  O   ARG A  28     -54.950  18.193  30.527  1.00 15.84           O
ATOM    175  CB  ARG A  28     -57.357  15.903  29.805  1.00 14.18           C
ATOM    176  CG  ARG A  28     -57.088  15.524  31.248  1.00 23.94           C
ATOM    177  CD  ARG A  28     -57.563  14.107  31.554  1.00 32.07           C
ATOM    178  NE  ARG A  28     -57.270  13.721  32.934  1.00 47.23           N
ATOM    179  CZ  ARG A  28     -58.085  13.929  33.964  1.00 44.32           C
ATOM    180  NH1 ARG A  28     -59.260  14.517  33.778  1.00 36.37           N
ATOM    181  NH2 ARG A  28     -57.729  13.545  35.184  1.00 43.33           N
ATOM    182  N   ARG A  29     -54.617  16.876  28.724  1.00 12.38           N
ATOM    183  CA  ARG A  29     -53.167  16.909  28.867  1.00 11.71           C
ATOM    184  C   ARG A  29     -52.616  18.306  28.601  1.00 13.34           C
ATOM    185  O   ARG A  29     -51.645  18.722  29.238  1.00 17.72           O
ATOM    186  CB  ARG A  29     -52.545  15.864  27.947  1.00 11.78           C
ATOM    187  CG  ARG A  29     -52.858  14.465  28.430  1.00  8.86           C
ATOM    188  CD  ARG A  29     -52.385  13.375  27.494  1.00  9.37           C
ATOM    189  NE  ARG A  29     -52.728  12.063  28.032  1.00  7.22           N
ATOM    190  CZ  ARG A  29     -52.525  10.916  27.396  1.00  7.99           C
ATOM    191  NH1 ARG A  29     -51.973  10.911  26.192  1.00 13.98           N
ATOM    192  NH2 ARG A  29     -52.879   9.773  27.962  1.00 10.03           N
ATOM    193  N   SER A  30     -53.222  19.048  27.668  1.00 11.44           N
ATOM    194  CA  SER A  30     -52.800  20.417  27.402  1.00 12.00           C
ATOM    195  C   SER A  30     -53.049  21.301  28.611  1.00 14.58           C
ATOM    196  O   SER A  30     -52.223  22.157  28.938  1.00 15.66           O
ATOM    197  CB  SER A  30     -53.540  20.972  26.186  1.00 14.74           C
ATOM    198  OG  SER A  30     -53.189  20.274  25.005  1.00 19.08           O
ATOM    199  N   LYS A  31     -54.200  21.132  29.266  1.00 15.39           N
ATOM    200  CA  LYS A  31     -54.484  21.918  30.460  1.00 13.85           C
ATOM    201  C   LYS A  31     -53.488  21.592  31.566  1.00 14.19           C
ATOM    202  O   LYS A  31     -53.003  22.495  32.263  1.00 16.06           O
ATOM    203  CB  LYS A  31     -55.923  21.668  30.910  1.00 13.41           C
ATOM    204  CG  LYS A  31     -56.948  22.234  29.934  1.00 14.15           C
ATOM    205  CD  LYS A  31     -58.365  22.128  30.452  1.00 15.36           C
ATOM    206  CE  LYS A  31     -58.727  20.696  30.774  1.00 14.92           C
ATOM    207  NZ  LYS A  31     -60.168  20.586  31.122  1.00 20.45           N
ATOM    208  N   ARG A  32     -53.130  20.310  31.702  1.00 14.15           N
ATOM    209  CA  ARG A  32     -52.104  19.926  32.671  1.00 13.15           C
ATOM    210  C   ARG A  32     -50.768  20.591  32.344  1.00 16.13           C
ATOM    211  O   ARG A  32     -50.114  21.180  33.218  1.00 17.64           O
ATOM    212  CB  ARG A  32     -51.968  18.403  32.682  1.00 12.34           C
ATOM    213  CG  ARG A  32     -53.125  17.695  33.361  1.00 15.16           C
ATOM    214  CD  ARG A  32     -53.190  16.225  32.993  1.00 13.42           C
ATOM    215  NE  ARG A  32     -51.970  15.493  33.315  1.00 14.14           N
ATOM    216  CZ  ARG A  32     -51.696  14.979  34.510  1.00 14.77           C
ATOM    217  NH1 ARG A  32     -52.544  15.141  35.515  1.00 13.00           N
ATOM    218  NH2 ARG A  32     -50.564  14.315  34.705  1.00 19.58           N
ATOM    219  N   MET A  33     -50.373  20.535  31.068  1.00 14.97           N
ATOM    220  CA  MET A  33     -49.110  21.114  30.621  1.00 14.60           C
ATOM    221  C   MET A  33     -49.081  22.622  30.842  1.00 16.54           C
ATOM    222  O   MET A  33     -48.081  23.163  31.323  1.00 19.00           O
ATOM    223  CB  MET A  33     -48.909  20.763  29.144  1.00 16.72           C
ATOM    224  CG  MET A  33     -48.617  19.280  28.901  1.00 13.62           C
ATOM    225  SD  MET A  33     -48.848  18.689  27.196  1.00 20.33           S
ATOM    226  CE  MET A  33     -47.537  19.457  26.258  1.00 14.97           C
ATOM    227  N   ILE A  34     -50.179  23.312  30.524  1.00 16.27           N
ATOM    228  CA  ILE A  34     -50.231  24.767  30.660  1.00 17.70           C
ATOM    229  C   ILE A  34     -50.181  25.176  32.130  1.00 15.91           C
ATOM    230  O   ILE A  34     -49.478  26.126  32.501  1.00 14.85           O
ATOM    231  CB  ILE A  34     -51.483  25.322  29.957  1.00 14.25           C
ATOM    232  CG1 ILE A  34     -51.361  25.145  28.445  1.00 13.55           C
ATOM    233  CG2 ILE A  34     -51.693  26.788  30.298  1.00 12.86           C
ATOM    234  CD1 ILE A  34     -52.660  25.368  27.710  1.00 17.75           C
ATOM    235  N   LEU A  35     -50.946  24.488  32.986  1.00 13.35           N
ATOM    236  CA  LEU A  35     -50.919  24.816  34.408  1.00 15.00           C
ATOM    237  C   LEU A  35     -49.519  24.611  34.978  1.00 16.89           C
ATOM    238  O   LEU A  35     -48.992  25.469  35.704  1.00 17.61           O
ATOM    239  CB  LEU A  35     -51.945  23.970  35.165  1.00 18.37           C
ATOM    240  CG  LEU A  35     -52.129  24.266  36.660  1.00 18.63           C
ATOM    241  CD1 LEU A  35     -52.682  25.674  36.864  1.00 17.53           C
ATOM    242  CD2 LEU A  35     -53.014  23.225  37.351  1.00 14.33           C
ATOM    243  N   ASP A  36     -48.893  23.477  34.642  1.00 15.31           N
ATOM    244  CA  ASP A  36     -47.544  23.211  35.127  1.00 15.50           C
ATOM    245  C   ASP A  36     -46.570  24.273  34.636  1.00 13.61           C
ATOM    246  O   ASP A  36     -45.718  24.748  35.400  1.00 16.78           O
ATOM    247  CB  ASP A  36     -47.098  21.820  34.679  1.00 16.09           C
ATOM    248  CG  ASP A  36     -45.808  21.379  35.344  1.00 13.89           C
ATOM    249  OD1 ASP A  36     -45.839  21.121  36.561  1.00 13.80           O
ATOM    250  OD2 ASP A  36     -44.768  21.278  34.658  1.00 12.33           O
ATOM    251  N   SER A  37     -46.682  24.656  33.361  1.00 14.76           N
ATOM    252  CA  SER A  37     -45.783  25.657  32.799  1.00 16.75           C
ATOM    253  C   SER A  37     -45.939  27.000  33.496  1.00 15.66           C
ATOM    254  O   SER A  37     -44.941  27.662  33.798  1.00 16.29           O
ATOM    255  CB  SER A  37     -46.021  25.792  31.293  1.00 15.87           C
ATOM    256  OG  SER A  37     -45.677  24.593  30.615  1.00 12.79           O
ATOM    257  N   LEU A  38     -47.179  27.420  33.768  1.00 14.20           N
ATOM    258  CA  LEU A  38     -47.376  28.692  34.460  1.00 13.84           C
ATOM    259  C   LEU A  38     -46.783  28.656  35.863  1.00 16.18           C
ATOM    260  O   LEU A  38     -46.098  29.601  36.281  1.00 16.13           O
ATOM    261  CB  LEU A  38     -48.864  29.046  34.513  1.00 14.57           C
ATOM    262  CG  LEU A  38     -49.535  29.430  33.191  1.00 13.13           C
ATOM    263  CD1 LEU A  38     -51.033  29.590  33.380  1.00 11.68           C
ATOM    264  CD2 LEU A  38     -48.932  30.715  32.647  1.00 12.04           C
ATOM    265  N   GLY A  39     -47.018  27.565  36.597  1.00 18.26           N
ATOM    266  CA  GLY A  39     -46.453  27.458  37.935  1.00 17.30           C
ATOM    267  C   GLY A  39     -44.937  27.529  37.930  1.00 17.54           C
ATOM    268  O   GLY A  39     -44.329  28.291  38.694  1.00 20.30           O
ATOM    269  N   VAL A  40     -44.306  26.722  37.073  1.00 21.99           N
ATOM    270  CA  VAL A  40     -42.848  26.681  37.028  1.00 17.98           C
ATOM    271  C   VAL A  40     -42.283  28.014  36.543  1.00 17.06           C
ATOM    272  O   VAL A  40     -41.217  28.449  36.993  1.00 17.38           O
ATOM    273  CB  VAL A  40     -42.381  25.502  36.155  1.00 15.52           C
ATOM    274  CG1 VAL A  40     -40.882  25.561  35.946  1.00 26.50           C
ATOM    275  CG2 VAL A  40     -42.784  24.177  36.797  1.00 17.07           C
ATOM    276  N   GLY A  41     -42.985  28.687  35.629  1.00 17.13           N
ATOM    277  CA  GLY A  41     -42.561  30.016  35.217  1.00 18.93           C
ATOM    278  C   GLY A  41     -42.576  31.015  36.357  1.00 18.58           C
ATOM    279  O   GLY A  41     -41.615  31.767  36.554  1.00 18.81           O
ATOM    280  N   PHE A  42     -43.687  31.068  37.100  1.00 18.25           N
ATOM    281  CA  PHE A  42     -43.749  31.979  38.238  1.00 20.98           C
ATOM    282  C   PHE A  42     -42.622  31.687  39.214  1.00 22.92           C
ATOM    283  O   PHE A  42     -41.979  32.611  39.728  1.00 33.30           O
ATOM    284  CB  PHE A  42     -45.099  31.885  38.951  1.00 23.98           C
ATOM    285  CG  PHE A  42     -46.225  32.544  38.217  1.00 19.03           C
ATOM    286  CD1 PHE A  42     -47.332  31.818  37.816  1.00 16.81           C
ATOM    287  CD2 PHE A  42     -46.166  33.893  37.918  1.00 21.12           C
ATOM    288  CE1 PHE A  42     -48.367  32.426  37.138  1.00 17.37           C
ATOM    289  CE2 PHE A  42     -47.196  34.509  37.239  1.00 28.94           C
ATOM    290  CZ  PHE A  42     -48.299  33.775  36.848  1.00 27.62           C
ATOM    291  N   LEU A  43     -42.362  30.405  39.477  1.00 20.16           N
ATOM    292  CA  LEU A  43     -41.241  30.051  40.342  1.00 18.88           C
ATOM    293  C   LEU A  43     -39.926  30.571  39.769  1.00 16.79           C
ATOM    294  O   LEU A  43     -39.114  31.162  40.488  1.00 18.26           O
ATOM    295  CB  LEU A  43     -41.193  28.536  40.543  1.00 18.35           C
ATOM    296  CG  LEU A  43     -40.057  27.964  41.393  1.00 20.97           C
ATOM    297  CD1 LEU A  43     -40.170  28.420  42.838  1.00 20.95           C
ATOM    298  CD2 LEU A  43     -40.050  26.444  41.308  1.00 25.65           C
ATOM    299  N   GLY A  44     -39.707  30.371  38.468  1.00 18.21           N
ATOM    300  CA  GLY A  44     -38.473  30.790  37.826  1.00 19.01           C
ATOM    301  C   GLY A  44     -38.278  32.287  37.731  1.00 18.82           C
ATOM    302  O   GLY A  44     -37.148  32.738  37.519  1.00 20.78           O
ATOM    303  N   THR A  45     -39.344  33.072  37.882  1.00 19.80           N
ATOM    304  CA  THR A  45     -39.160  34.521  37.787  1.00 23.19           C
ATOM    305  C   THR A  45     -38.330  35.100  38.928  1.00 24.63           C
ATOM    306  O   THR A  45     -37.987  36.287  38.879  1.00 26.21           O
ATOM    307  CB  THR A  45     -40.503  35.253  37.716  1.00 25.84           C
ATOM    308  OG1 THR A  45     -41.280  34.976  38.887  1.00 26.53           O
ATOM    309  CG2 THR A  45     -41.275  34.865  36.457  1.00 24.55           C
ATOM    310  N   GLY A  46     -38.017  34.311  39.952  1.00 27.06           N
ATOM    311  CA  GLY A  46     -37.128  34.718  41.018  1.00 29.76           C
ATOM    312  C   GLY A  46     -35.673  34.365  40.818  1.00 26.91           C
ATOM    313  O   GLY A  46     -34.870  34.599  41.726  1.00 29.71           O
ATOM    314  N   THR A  47     -35.305  33.810  39.665  1.00 21.27           N
ATOM    315  CA  THR A  47     -33.953  33.340  39.398  1.00 20.00           C
ATOM    316  C   THR A  47     -33.066  34.447  38.836  1.00 18.94           C
ATOM    317  O   THR A  47     -33.541  35.482  38.362  1.00 18.63           O
ATOM    318  CB  THR A  47     -33.980  32.169  38.418  1.00 18.07           C
ATOM    319  OG1 THR A  47     -34.539  32.607  37.173  1.00 18.32           O
ATOM    320  CG2 THR A  47     -34.806  31.028  38.974  1.00 19.11           C
ATOM    321  N   GLU A  48     -31.752  34.204  38.886  1.00 17.22           N
ATOM    322  CA  GLU A  48     -30.795  35.128  38.285  1.00 18.71           C
ATOM    323  C   GLU A  48     -30.907  35.159  36.766  1.00 21.76           C
ATOM    324  O   GLU A  48     -30.676  36.209  36.157  1.00 25.53           O
ATOM    325  CB  GLU A  48     -29.368  34.764  38.698  1.00 23.50           C
ATOM    326  CG  GLU A  48     -29.034  35.117  40.133  1.00 26.94           C
ATOM    327  CD  GLU A  48     -29.022  36.618  40.359  1.00 28.67           C
ATOM    328  OE1 GLU A  48     -28.322  37.328  39.607  1.00 25.98           O
ATOM    329  OE2 GLU A  48     -29.724  37.093  41.278  1.00 33.24           O
ATOM    330  N   VAL A  49     -31.236  34.028  36.137  1.00 21.48           N
ATOM    331  CA  VAL A  49     -31.302  33.988  34.678  1.00 17.73           C
ATOM    332  C   VAL A  49     -32.422  34.894  34.185  1.00 17.19           C
ATOM    333  O   VAL A  49     -32.264  35.642  33.209  1.00 20.93           O
ATOM    334  CB  VAL A  49     -31.500  32.538  34.199  1.00 17.48           C
ATOM    335  CG1 VAL A  49     -31.648  32.475  32.684  1.00 15.79           C
ATOM    336  CG2 VAL A  49     -30.386  31.641  34.699  1.00 25.28           C
ATOM    337  N   PHE A  50     -33.581  34.815  34.842  1.00 16.12           N
ATOM    338  CA  PHE A  50     -34.694  35.693  34.510  1.00 16.60           C
ATOM    339  C   PHE A  50     -34.304  37.151  34.709  1.00 20.03           C
ATOM    340  O   PHE A  50     -34.665  38.013  33.902  1.00 23.42           O
ATOM    341  CB  PHE A  50     -35.907  35.330  35.363  1.00 16.59           C
ATOM    342  CG  PHE A  50     -37.144  36.098  35.016  1.00 17.10           C
ATOM    343  CD1 PHE A  50     -37.873  35.778  33.885  1.00 19.57           C
ATOM    344  CD2 PHE A  50     -37.582  37.134  35.818  1.00 19.42           C
ATOM    345  CE1 PHE A  50     -39.016  36.479  33.559  1.00 21.80           C
ATOM    346  CE2 PHE A  50     -38.723  37.837  35.499  1.00 19.89           C
ATOM    347  CZ  PHE A  50     -39.442  37.507  34.368  1.00 21.05           C
ATOM    348  N   HIS A  51     -33.576  37.447  35.789  1.00 22.50           N
ATOM    349  CA  HIS A  51     -33.065  38.798  36.001  1.00 22.83           C
ATOM    350  C   HIS A  51     -32.202  39.258  34.833  1.00 24.82           C
ATOM    351  O   HIS A  51     -32.349  40.384  34.349  1.00 24.35           O
ATOM    352  CB  HIS A  51     -32.277  38.880  37.306  1.00 24.88           C
ATOM    353  CG  HIS A  51     -31.747  40.250  37.591  1.00 27.88           C
ATOM    354  ND1 HIS A  51     -32.554  41.285  38.014  1.00 26.43           N
ATOM    355  CD2 HIS A  51     -30.496  40.761  37.502  1.00 29.25           C
ATOM    356  CE1 HIS A  51     -31.823  42.373  38.176  1.00 26.52           C
ATOM    357  NE2 HIS A  51     -30.570  42.082  37.873  1.00 30.30           N
ATOM    358  N   LYS A  52     -31.273  38.409  34.387  1.00 26.63           N
ATOM    359  CA  LYS A  52     -30.381  38.795  33.298  1.00 26.87           C
ATOM    360  C   LYS A  52     -31.173  39.076  32.028  1.00 24.71           C
ATOM    361  O   LYS A  52     -30.998  40.120  31.385  1.00 28.00           O
ATOM    362  CB  LYS A  52     -29.369  37.677  33.026  1.00 29.70           C
ATOM    363  CG  LYS A  52     -28.452  37.274  34.178  1.00 33.87           C
ATOM    364  CD  LYS A  52     -27.572  38.394  34.682  1.00 33.80           C
ATOM    365  CE  LYS A  52     -26.670  37.879  35.799  1.00 34.07           C
ATOM    366  NZ  LYS A  52     -25.846  38.953  36.425  1.00 45.94           N
ATOM    367  N   VAL A  53     -32.097  38.173  31.686  1.00 24.43           N
ATOM    368  CA  VAL A  53     -32.809  38.317  30.421  1.00 22.58           C
ATOM    369  C   VAL A  53     -33.808  39.467  30.484  1.00 24.87           C
ATOM    370  O   VAL A  53     -34.068  40.112  29.465  1.00 23.01           O
ATOM    371  CB  VAL A  53     -33.484  36.992  30.013  1.00 18.29           C
ATOM    372  CG1 VAL A  53     -32.447  35.890  29.853  1.00 12.95           C
ATOM    373  CG2 VAL A  53     -34.555  36.591  31.013  1.00 21.55           C
ATOM    374  N   THR A  54     -34.342  39.792  31.668  1.00 20.68           N
ATOM    375  CA  THR A  54     -35.237  40.943  31.761  1.00 20.81           C
ATOM    376  C   THR A  54     -34.481  42.262  31.822  1.00 25.27           C
ATOM    377  O   THR A  54     -34.948  43.259  31.261  1.00 25.72           O
ATOM    378  CB  THR A  54     -36.153  40.819  32.978  1.00 21.16           C
ATOM    379  OG1 THR A  54     -35.371  40.584  34.155  1.00 30.71           O
ATOM    380  CG2 THR A  54     -37.151  39.691  32.776  1.00 23.07           C
ATOM    381  N   GLN A  55     -33.307  42.288  32.459  1.00 25.89           N
ATOM    382  CA  GLN A  55     -32.486  43.489  32.419  1.00 22.50           C
ATOM    383  C   GLN A  55     -32.047  43.776  30.998  1.00 21.71           C
ATOM    384  O   GLN A  55     -31.928  44.940  30.603  1.00 22.87           O
ATOM    385  CB  GLN A  55     -31.260  43.330  33.321  1.00 21.46           C
ATOM    386  CG  GLN A  55     -31.531  43.395  34.814  1.00 33.00           C
ATOM    387  CD  GLN A  55     -31.927  44.785  35.274  1.00 42.21           C
ATOM    388  OE1 GLN A  55     -31.209  45.756  35.032  1.00 40.09           O
ATOM    389  NE2 GLN A  55     -33.061  44.884  35.962  1.00 41.43           N
ATOM    390  N   TYR A  56     -31.810  42.723  30.216  1.00 21.69           N
ATOM    391  CA  TYR A  56     -31.536  42.906  28.798  1.00 19.58           C
ATOM    392  C   TYR A  56     -32.779  43.369  28.043  1.00 19.62           C
ATOM    393  O   TYR A  56     -32.746  44.389  27.347  1.00 19.48           O
ATOM    394  CB  TYR A  56     -30.981  41.613  28.207  1.00 16.93           C
ATOM    395  CG  TYR A  56     -30.846  41.671  26.710  1.00 18.20           C
ATOM    396  CD1 TYR A  56     -29.916  42.500  26.104  1.00 18.43           C
ATOM    397  CD2 TYR A  56     -31.654  40.887  25.898  1.00 20.91           C
ATOM    398  CE1 TYR A  56     -29.800  42.552  24.728  1.00 18.39           C
ATOM    399  CE2 TYR A  56     -31.544  40.929  24.529  1.00 19.24           C
ATOM    400  CZ  TYR A  56     -30.618  41.760  23.948  1.00 19.04           C
ATOM    401  OH  TYR A  56     -30.520  41.793  22.579  1.00 21.44           O
ATOM    402  N   SER A  57     -33.891  42.643  28.190  1.00 17.81           N
ATOM    403  CA  SER A  57     -35.089  42.895  27.394  1.00 18.35           C
ATOM    404  C   SER A  57     -35.700  44.268  27.661  1.00 20.32           C
ATOM    405  O   SER A  57     -36.316  44.850  26.762  1.00 17.97           O
ATOM    406  CB  SER A  57     -36.119  41.800  27.662  1.00 18.65           C
ATOM    407  OG  SER A  57     -35.640  40.540  27.228  1.00 17.00           O
ATOM    408  N   LYS A  58     -35.575  44.790  28.888  1.00 25.37           N
ATOM    409  CA  LYS A  58     -36.234  46.045  29.240  1.00 23.46           C
ATOM    410  C   LYS A  58     -35.791  47.215  28.367  1.00 20.93           C
ATOM    411  O   LYS A  58     -36.478  48.241  28.333  1.00 19.79           O
ATOM    412  CB  LYS A  58     -35.978  46.376  30.713  1.00 24.58           C
ATOM    413  CG  LYS A  58     -34.544  46.800  31.009  1.00 30.57           C
ATOM    414  CD  LYS A  58     -34.345  47.131  32.482  1.00 31.64           C
ATOM    415  CE  LYS A  58     -32.892  47.483  32.781  1.00 30.61           C
ATOM    416  NZ  LYS A  58     -32.439  48.696  32.038  1.00 35.65           N
ATOM    417  N   ILE A  59     -34.663  47.093  27.661  1.00 21.54           N
ATOM    418  CA  ILE A  59     -34.191  48.197  26.826  1.00 20.99           C
ATOM    419  C   ILE A  59     -34.980  48.336  25.534  1.00 24.63           C
ATOM    420  O   ILE A  59     -34.817  49.343  24.835  1.00 28.62           O
ATOM    421  CB  ILE A  59     -32.696  48.051  26.481  1.00 17.40           C
ATOM    422  CG1 ILE A  59     -32.476  46.910  25.491  1.00 19.14           C
ATOM    423  CG2 ILE A  59     -31.871  47.808  27.733  1.00 22.63           C
ATOM    424  CD1 ILE A  59     -31.045  46.781  25.029  1.00 18.47           C
ATOM    425  N   TYR A  60     -35.835  47.368  25.198  1.00 24.16           N
ATOM    426  CA  TYR A  60     -36.606  47.389  23.960  1.00 21.68           C
ATOM    427  C   TYR A  60     -38.062  47.735  24.252  1.00 20.68           C
ATOM    428  O   TYR A  60     -38.610  47.337  25.286  1.00 19.05           O
ATOM    429  CB  TYR A  60     -36.536  46.037  23.235  1.00 22.41           C
ATOM    430  CG  TYR A  60     -35.137  45.603  22.846  1.00 19.26           C
ATOM    431  CD1 TYR A  60     -34.515  46.118  21.717  1.00 17.80           C
ATOM    432  CD2 TYR A  60     -34.460  44.645  23.587  1.00 21.46           C
ATOM    433  CE1 TYR A  60     -33.243  45.717  21.358  1.00 19.35           C
ATOM    434  CE2 TYR A  60     -33.191  44.235  23.234  1.00 20.63           C
ATOM    435  CZ  TYR A  60     -32.587  44.773  22.119  1.00 20.57           C
ATOM    436  OH  TYR A  60     -31.323  44.362  21.768  1.00 28.49           O
ATOM    437  N   SER A  61     -38.688  48.469  23.330  1.00 24.52           N
ATOM    438  CA  SER A  61     -40.096  48.836  23.431  1.00 26.39           C
ATOM    439  C   SER A  61     -40.707  48.849  22.034  1.00 25.51           C
ATOM    440  O   SER A  61     -40.011  49.056  21.037  1.00 28.04           O
ATOM    441  CB  SER A  61     -40.266  50.205  24.110  1.00 25.91           C
ATOM    442  OG  SER A  61     -41.631  50.573  24.207  1.00 41.89           O
ATOM    443  N   SER A  62     -42.026  48.653  21.965  1.00 26.64           N
ATOM    444  CA  SER A  62     -42.718  48.577  20.681  1.00 35.96           C
ATOM    445  C   SER A  62     -44.103  49.205  20.803  1.00 35.31           C
ATOM    446  O   SER A  62     -44.494  49.707  21.861  1.00 34.23           O
ATOM    447  CB  SER A  62     -42.815  47.127  20.186  1.00 33.17           C
ATOM    448  OG  SER A  62     -43.588  46.335  21.069  1.00 34.89           O
ATOM    449  N   ASN A  63     -44.854  49.161  19.697  1.00 32.20           N
ATOM    450  CA  ASN A  63     -46.202  49.722  19.691  1.00 39.83           C
ATOM    451  C   ASN A  63     -47.170  48.879  20.515  1.00 37.00           C
ATOM    452  O   ASN A  63     -48.131  49.411  21.082  1.00 32.17           O
ATOM    453  CB  ASN A  63     -46.708  49.834  18.251  1.00 50.91           C
ATOM    454  CG  ASN A  63     -46.023  50.940  17.466  1.00 59.79           C
ATOM    455  OD1 ASN A  63     -45.449  51.866  18.039  1.00 49.56           O
ATOM    456  ND2 ASN A  63     -46.074  50.839  16.139  1.00 66.56           N
ATOM    457  N   THR A  64     -46.933  47.574  20.592  1.00 36.55           N
ATOM    458  CA  THR A  64     -47.716  46.656  21.402  1.00 31.47           C
ATOM    459  C   THR A  64     -46.813  46.056  22.470  1.00 32.50           C
ATOM    460  O   THR A  64     -45.584  46.118  22.375  1.00 31.73           O
ATOM    461  CB  THR A  64     -48.346  45.547  20.549  1.00 24.72           C
ATOM    462  OG1 THR A  64     -47.314  44.743  19.962  1.00 26.48           O
ATOM    463  CG2 THR A  64     -49.191  46.155  19.443  1.00 32.20           C
ATOM    464  N   SER A  65     -47.421  45.463  23.494  1.00 29.42           N
ATOM    465  CA  SER A  65     -46.632  44.924  24.589  1.00 28.53           C
ATOM    466  C   SER A  65     -47.381  43.776  25.252  1.00 30.68           C
ATOM    467  O   SER A  65     -48.573  43.560  25.019  1.00 26.88           O
ATOM    468  CB  SER A  65     -46.288  46.013  25.608  1.00 32.48           C
ATOM    469  OG  SER A  65     -47.443  46.433  26.314  1.00 40.03           O
ATOM    470  N   SER A  66     -46.660  43.044  26.098  1.00 29.78           N
ATOM    471  CA  SER A  66     -47.207  41.863  26.745  1.00 24.54           C
ATOM    472  C   SER A  66     -46.643  41.751  28.156  1.00 25.94           C
ATOM    473  O   SER A  66     -45.578  42.289  28.468  1.00 25.11           O
ATOM    474  CB  SER A  66     -46.911  40.599  25.932  1.00 24.19           C
ATOM    475  OG  SER A  66     -47.315  39.446  26.641  1.00 33.44           O
ATOM    476  N   THR A  67     -47.390  41.044  29.004  1.00 26.31           N
ATOM    477  CA  THR A  67     -47.067  40.899  30.420  1.00 24.92           C
ATOM    478  C   THR A  67     -45.796  40.092  30.667  1.00 26.05           C
ATOM    479  O   THR A  67     -45.560  39.061  30.031  1.00 28.36           O
ATOM    480  CB  THR A  67     -48.233  40.235  31.147  1.00 26.64           C
ATOM    481  OG1 THR A  67     -49.408  41.037  30.990  1.00 34.01           O
ATOM    482  CG2 THR A  67     -47.923  40.089  32.623  1.00 33.97           C
ATOM    483  N   VAL A  68     -44.984  40.574  31.605  1.00 25.19           N
ATOM    484  CA  VAL A  68     -43.887  39.807  32.187  1.00 25.32           C
ATOM    485  C   VAL A  68     -44.417  39.152  33.458  1.00 33.05           C
ATOM    486  O   VAL A  68     -44.816  39.848  34.398  1.00 43.90           O
ATOM    487  CB  VAL A  68     -42.674  40.704  32.484  1.00 25.10           C
ATOM    488  CG1 VAL A  68     -41.550  39.905  33.120  1.00 25.30           C
ATOM    489  CG2 VAL A  68     -42.186  41.371  31.206  1.00 28.78           C
ATOM    490  N   TRP A  69     -44.424  37.814  33.480  1.00 28.99           N
ATOM    491  CA  TRP A  69     -45.200  37.067  34.473  1.00 28.77           C
ATOM    492  C   TRP A  69     -44.839  37.444  35.908  1.00 36.71           C
ATOM    493  O   TRP A  69     -45.727  37.699  36.731  1.00 37.99           O
ATOM    494  CB  TRP A  69     -45.022  35.565  34.254  1.00 22.46           C
ATOM    495  CG  TRP A  69     -45.684  35.088  33.006  1.00 22.05           C
ATOM    496  CD1 TRP A  69     -46.567  35.785  32.239  1.00 23.95           C
ATOM    497  CD2 TRP A  69     -45.538  33.804  32.384  1.00 23.07           C
ATOM    498  NE1 TRP A  69     -46.976  35.022  31.172  1.00 21.77           N
ATOM    499  CE2 TRP A  69     -46.360  33.801  31.238  1.00 20.36           C
ATOM    500  CE3 TRP A  69     -44.789  32.661  32.682  1.00 20.44           C
ATOM    501  CZ2 TRP A  69     -46.455  32.700  30.391  1.00 17.47           C
ATOM    502  CZ3 TRP A  69     -44.885  31.570  31.840  1.00 16.68           C
ATOM    503  CH2 TRP A  69     -45.712  31.598  30.708  1.00 15.84           C
ATOM    504  N   GLY A  70     -43.548  37.466  36.237  1.00 34.06           N
ATOM    505  CA  GLY A  70     -43.183  37.808  37.598  1.00 41.55           C
ATOM    506  C   GLY A  70     -42.992  39.279  37.893  1.00 44.21           C
ATOM    507  O   GLY A  70     -42.889  39.658  39.064  1.00 40.16           O
ATOM    508  N   ARG A  71     -42.977  40.136  36.876  1.00 39.94           N
ATOM    509  CA  ARG A  71     -42.705  41.561  37.055  1.00 36.92           C
ATOM    510  C   ARG A  71     -43.778  42.356  36.325  1.00 43.25           C
ATOM    511  O   ARG A  71     -43.559  42.832  35.202  1.00 48.14           O
ATOM    512  CB  ARG A  71     -41.298  41.925  36.571  1.00 33.15           C
ATOM    513  CG  ARG A  71     -40.196  41.280  37.397  1.00 30.81           C
ATOM    514  CD  ARG A  71     -38.810  41.689  36.936  1.00 36.67           C
ATOM    515  NE  ARG A  71     -37.767  41.070  37.751  1.00 42.50           N
ATOM    516  CZ  ARG A  71     -36.464  41.289  37.592  1.00 39.57           C
ATOM    517  NH1 ARG A  71     -36.038  42.115  36.644  1.00 36.24           N
ATOM    518  NH2 ARG A  71     -35.585  40.678  38.378  1.00 33.44           N
ATOM    519  N   PRO A  72     -44.951  42.535  36.944  1.00 44.36           N
ATOM    520  CA  PRO A  72     -46.039  43.267  36.280  1.00 47.00           C
ATOM    521  C   PRO A  72     -45.803  44.761  36.180  1.00 46.17           C
ATOM    522  O   PRO A  72     -46.677  45.474  35.679  1.00 43.78           O
ATOM    523  CB  PRO A  72     -47.232  42.993  37.191  1.00 42.64           C
ATOM    524  CG  PRO A  72     -46.615  42.898  38.545  1.00 41.24           C
ATOM    525  CD  PRO A  72     -45.294  42.205  38.340  1.00 48.97           C
ATOM    526  N   ASP A  73     -44.655  45.250  36.624  1.00 46.84           N
ATOM    527  CA  ASP A  73     -44.408  46.679  36.711  1.00 52.06           C
ATOM    528  C   ASP A  73     -44.008  47.283  35.377  1.00 49.78           C
ATOM    529  O   ASP A  73     -44.009  48.512  35.254  1.00 39.13           O
ATOM    530  CB  ASP A  73     -43.325  46.928  37.758  1.00 55.39           C
ATOM    531  CG  ASP A  73     -43.744  46.467  39.151  1.00 52.95           C
ATOM    532  OD1 ASP A  73     -44.695  47.046  39.724  1.00 42.09           O
ATOM    533  OD2 ASP A  73     -43.147  45.490  39.655  1.00 54.92           O
ATOM    534  N   PHE A  74     -43.673  46.451  34.392  1.00 55.34           N
ATOM    535  CA  PHE A  74     -43.314  46.900  33.059  1.00 49.09           C
ATOM    536  C   PHE A  74     -43.807  45.879  32.042  1.00 48.96           C
ATOM    537  O   PHE A  74     -44.211  44.763  32.387  1.00 48.89           O
ATOM    538  CB  PHE A  74     -41.799  47.112  32.929  1.00 40.56           C
ATOM    539  CG  PHE A  74     -40.995  45.836  32.937  1.00 42.79           C
ATOM    540  CD1 PHE A  74     -40.566  45.260  31.752  1.00 43.75           C
ATOM    541  CD2 PHE A  74     -40.674  45.210  34.131  1.00 47.09           C
ATOM    542  CE1 PHE A  74     -39.824  44.090  31.757  1.00 39.72           C
ATOM    543  CE2 PHE A  74     -39.935  44.038  34.140  1.00 40.70           C
ATOM    544  CZ  PHE A  74     -39.510  43.478  32.953  1.00 32.44           C
ATOM    545  N   ARG A  75     -43.768  46.279  30.775  1.00 42.77           N
ATOM    546  CA  ARG A  75     -44.214  45.450  29.668  1.00 39.45           C
ATOM    547  C   ARG A  75     -43.086  45.331  28.653  1.00 35.86           C
ATOM    548  O   ARG A  75     -42.219  46.205  28.558  1.00 33.92           O
ATOM    549  CB  ARG A  75     -45.463  46.045  28.991  1.00 43.80           C
ATOM    550  CG  ARG A  75     -46.690  46.209  29.886  1.00 45.15           C
ATOM    551  CD  ARG A  75     -47.325  44.880  30.277  1.00 51.19           C
ATOM    552  NE  ARG A  75     -48.543  45.075  31.065  1.00 58.75           N
ATOM    553  CZ  ARG A  75     -48.571  45.201  32.391  1.00 60.90           C
ATOM    554  NH1 ARG A  75     -47.448  45.137  33.096  1.00 52.56           N
ATOM    555  NH2 ARG A  75     -49.727  45.384  33.017  1.00 56.76           N
ATOM    556  N   LEU A  76     -43.095  44.243  27.899  1.00 32.84           N
ATOM    557  CA  LEU A  76     -42.142  44.029  26.825  1.00 26.95           C
ATOM    558  C   LEU A  76     -42.892  43.818  25.522  1.00 27.08           C
ATOM    559  O   LEU A  76     -44.074  43.457  25.531  1.00 27.33           O
ATOM    560  CB  LEU A  76     -41.255  42.807  27.106  1.00 22.35           C
ATOM    561  CG  LEU A  76     -40.332  42.889  28.316  1.00 23.35           C
ATOM    562  CD1 LEU A  76     -39.679  41.543  28.547  1.00 21.94           C
ATOM    563  CD2 LEU A  76     -39.293  43.971  28.095  1.00 26.97           C
ATOM    564  N   PRO A  77     -42.246  44.039  24.381  1.00 26.91           N
ATOM    565  CA  PRO A  77     -42.814  43.573  23.115  1.00 25.22           C
ATOM    566  C   PRO A  77     -43.124  42.092  23.206  1.00 22.38           C
ATOM    567  O   PRO A  77     -42.421  41.357  23.919  1.00 22.63           O
ATOM    568  CB  PRO A  77     -41.693  43.845  22.103  1.00 24.81           C
ATOM    569  CG  PRO A  77     -40.948  44.997  22.693  1.00 23.42           C
ATOM    570  CD  PRO A  77     -41.000  44.803  24.184  1.00 24.72           C
ATOM    571  N   PRO A  78     -44.166  41.616  22.519  1.00 23.60           N
ATOM    572  CA  PRO A  78     -44.536  40.198  22.659  1.00 23.10           C
ATOM    573  C   PRO A  78     -43.361  39.273  22.399  1.00 22.84           C
ATOM    574  O   PRO A  78     -43.246  38.216  23.035  1.00 20.75           O
ATOM    575  CB  PRO A  78     -45.658  40.023  21.624  1.00 23.45           C
ATOM    576  CG  PRO A  78     -45.471  41.148  20.650  1.00 24.03           C
ATOM    577  CD  PRO A  78     -44.940  42.291  21.462  1.00 26.00           C
ATOM    578  N   THR A  79     -42.445  39.694  21.526  1.00 23.74           N
ATOM    579  CA  THR A  79     -41.239  38.924  21.251  1.00 19.47           C
ATOM    580  C   THR A  79     -40.416  38.730  22.522  1.00 18.33           C
ATOM    581  O   THR A  79     -40.128  37.596  22.930  1.00 19.14           O
ATOM    582  CB  THR A  79     -40.438  39.656  20.162  1.00 20.55           C
ATOM    583  OG1 THR A  79     -41.204  39.716  18.949  1.00 16.72           O
ATOM    584  CG2 THR A  79     -39.112  39.006  19.893  1.00 24.75           C
ATOM    585  N   TYR A  80     -40.119  39.826  23.221  1.00 18.92           N
ATOM    586  CA  TYR A  80     -39.260  39.740  24.395  1.00 20.08           C
ATOM    587  C   TYR A  80     -40.025  39.265  25.619  1.00 20.44           C
ATOM    588  O   TYR A  80     -39.430  38.656  26.517  1.00 19.63           O
ATOM    589  CB  TYR A  80     -38.596  41.092  24.658  1.00 19.92           C
ATOM    590  CG  TYR A  80     -37.557  41.424  23.613  1.00 19.85           C
ATOM    591  CD1 TYR A  80     -37.837  42.311  22.583  1.00 21.44           C
ATOM    592  CD2 TYR A  80     -36.308  40.814  23.632  1.00 20.61           C
ATOM    593  CE1 TYR A  80     -36.894  42.600  21.615  1.00 21.24           C
ATOM    594  CE2 TYR A  80     -35.359  41.096  22.666  1.00 25.54           C
ATOM    595  CZ  TYR A  80     -35.658  41.990  21.660  1.00 23.45           C
ATOM    596  OH  TYR A  80     -34.714  42.272  20.697  1.00 21.72           O
ATOM    597  N   ALA A  81     -41.337  39.507  25.660  1.00 21.07           N
ATOM    598  CA  ALA A  81     -42.153  38.930  26.721  1.00 22.12           C
ATOM    599  C   ALA A  81     -42.133  37.411  26.640  1.00 18.03           C
ATOM    600  O   ALA A  81     -41.918  36.725  27.648  1.00 20.37           O
ATOM    601  CB  ALA A  81     -43.585  39.461  26.633  1.00 21.84           C
ATOM    602  N   ALA A  82     -42.333  36.867  25.437  1.00 14.35           N
ATOM    603  CA  ALA A  82     -42.241  35.425  25.258  1.00 14.95           C
ATOM    604  C   ALA A  82     -40.838  34.929  25.582  1.00 14.39           C
ATOM    605  O   ALA A  82     -40.676  33.877  26.213  1.00 12.95           O
ATOM    606  CB  ALA A  82     -42.642  35.045  23.832  1.00 17.61           C
ATOM    607  N   PHE A  83     -39.815  35.695  25.188  1.00 15.52           N
ATOM    608  CA  PHE A  83     -38.433  35.323  25.487  1.00 14.66           C
ATOM    609  C   PHE A  83     -38.218  35.148  26.988  1.00 16.21           C
ATOM    610  O   PHE A  83     -37.832  34.067  27.456  1.00 16.73           O
ATOM    611  CB  PHE A  83     -37.485  36.386  24.922  1.00 13.03           C
ATOM    612  CG  PHE A  83     -36.045  36.189  25.298  1.00 13.63           C
ATOM    613  CD1 PHE A  83     -35.311  35.135  24.777  1.00 14.81           C
ATOM    614  CD2 PHE A  83     -35.416  37.077  26.154  1.00 16.30           C
ATOM    615  CE1 PHE A  83     -33.979  34.962  25.121  1.00 14.83           C
ATOM    616  CE2 PHE A  83     -34.087  36.910  26.500  1.00 16.86           C
ATOM    617  CZ  PHE A  83     -33.369  35.853  25.984  1.00 14.60           C
ATOM    618  N   VAL A  84     -38.515  36.192  27.768  1.00 17.80           N
ATOM    619  CA  VAL A  84     -38.227  36.146  29.199  1.00 16.36           C
ATOM    620  C   VAL A  84     -39.151  35.171  29.918  1.00 15.65           C
ATOM    621  O   VAL A  84     -38.743  34.536  30.895  1.00 16.98           O
ATOM    622  CB  VAL A  84     -38.303  37.552  29.825  1.00 17.77           C
ATOM    623  CG1 VAL A  84     -37.353  38.508  29.114  1.00 17.02           C
ATOM    624  CG2 VAL A  84     -39.730  38.082  29.796  1.00 17.16           C
ATOM    625  N   ASN A  85     -40.388  34.997  29.445  1.00 15.71           N
ATOM    626  CA  ASN A  85     -41.281  34.073  30.132  1.00 14.79           C
ATOM    627  C   ASN A  85     -40.871  32.626  29.889  1.00 16.63           C
ATOM    628  O   ASN A  85     -40.910  31.800  30.813  1.00 20.15           O
ATOM    629  CB  ASN A  85     -42.726  34.319  29.698  1.00 14.68           C
ATOM    630  CG  ASN A  85     -43.300  35.594  30.291  1.00 18.59           C
ATOM    631  OD1 ASN A  85     -42.880  36.037  31.357  1.00 25.64           O
ATOM    632  ND2 ASN A  85     -44.282  36.175  29.613  1.00 18.23           N
ATOM    633  N   GLY A  86     -40.450  32.300  28.663  1.00 16.15           N
ATOM    634  CA  GLY A  86     -39.904  30.977  28.420  1.00 16.41           C
ATOM    635  C   GLY A  86     -38.643  30.740  29.222  1.00 15.79           C
ATOM    636  O   GLY A  86     -38.424  29.645  29.753  1.00 17.96           O
ATOM    637  N   VAL A  87     -37.807  31.776  29.342  1.00 15.28           N
ATOM    638  CA  VAL A  87     -36.631  31.680  30.201  1.00 16.93           C
ATOM    639  C   VAL A  87     -37.052  31.336  31.624  1.00 16.52           C
ATOM    640  O   VAL A  87     -36.480  30.445  32.261  1.00 16.37           O
ATOM    641  CB  VAL A  87     -35.818  32.986  30.151  1.00 16.28           C
ATOM    642  CG1 VAL A  87     -34.774  32.989  31.240  1.00 15.66           C
ATOM    643  CG2 VAL A  87     -35.154  33.145  28.793  1.00 16.47           C
ATOM    644  N   ALA A  88     -38.080  32.021  32.129  1.00 16.64           N
ATOM    645  CA  ALA A  88     -38.563  31.756  33.479  1.00 17.31           C
ATOM    646  C   ALA A  88     -39.011  30.308  33.623  1.00 16.98           C
ATOM    647  O   ALA A  88     -38.697  29.649  34.621  1.00 21.99           O
ATOM    648  CB  ALA A  88     -39.703  32.713  33.827  1.00 17.44           C
ATOM    649  N   VAL A  89     -39.737  29.793  32.629  1.00 15.56           N
ATOM    650  CA  VAL A  89     -40.227  28.417  32.702  1.00 16.58           C
ATOM    651  C   VAL A  89     -39.064  27.429  32.715  1.00 17.27           C
ATOM    652  O   VAL A  89     -39.106  26.410  33.417  1.00 19.79           O
ATOM    653  CB  VAL A  89     -41.203  28.130  31.544  1.00 18.48           C
ATOM    654  CG1 VAL A  89     -41.546  26.650  31.479  1.00 18.34           C
ATOM    655  CG2 VAL A  89     -42.472  28.952  31.706  1.00 16.91           C
ATOM    656  N   HIS A  90     -38.003  27.713  31.963  1.00 16.46           N
ATOM    657  CA  HIS A  90     -36.878  26.790  31.886  1.00 17.74           C
ATOM    658  C   HIS A  90     -35.698  27.228  32.754  1.00 19.47           C
ATOM    659  O   HIS A  90     -34.614  26.645  32.648  1.00 18.69           O
ATOM    660  CB  HIS A  90     -36.444  26.621  30.427  1.00 17.64           C
ATOM    661  CG  HIS A  90     -35.778  25.310  30.134  1.00 21.97           C
ATOM    662  ND1 HIS A  90     -36.388  24.097  30.378  1.00 27.06           N
ATOM    663  CD2 HIS A  90     -34.584  25.022  29.564  1.00 18.87           C
ATOM    664  CE1 HIS A  90     -35.582  23.118  30.005  1.00 23.85           C
ATOM    665  NE2 HIS A  90     -34.482  23.652  29.505  1.00 19.69           N
ATOM    666  N   SER A  91     -35.900  28.217  33.634  1.00 19.29           N
ATOM    667  CA  SER A  91     -34.797  28.815  34.383  1.00 18.59           C
ATOM    668  C   SER A  91     -34.128  27.840  35.344  1.00 18.45           C
ATOM    669  O   SER A  91     -32.951  28.017  35.682  1.00 19.36           O
ATOM    670  CB  SER A  91     -35.304  30.027  35.157  1.00 18.27           C
ATOM    671  OG  SER A  91     -36.246  29.617  36.128  1.00 16.94           O
ATOM    672  N   MET A  92     -34.855  26.839  35.831  1.00 18.12           N
ATOM    673  CA  MET A  92     -34.280  25.861  36.748  1.00 18.61           C
ATOM    674  C   MET A  92     -34.503  24.434  36.259  1.00 21.87           C
ATOM    675  O   MET A  92     -34.427  23.487  37.051  1.00 17.56           O
ATOM    676  CB  MET A  92     -34.806  26.087  38.167  1.00 18.88           C
ATOM    677  CG  MET A  92     -36.286  25.914  38.351  1.00 32.76           C
ATOM    678  SD  MET A  92     -36.750  26.310  40.049  1.00 34.40           S
ATOM    679  CE  MET A  92     -36.589  28.092  40.026  1.00 10.25           C
ATOM    680  N   ASP A  93     -34.783  24.282  34.963  1.00 26.49           N
ATOM    681  CA  ASP A  93     -35.015  22.998  34.312  1.00 28.16           C
ATOM    682  C   ASP A  93     -36.032  22.175  35.094  1.00 25.89           C
ATOM    683  O   ASP A  93     -35.773  21.058  35.544  1.00 24.33           O
ATOM    684  CB  ASP A  93     -33.702  22.234  34.133  1.00 25.62           C
ATOM    685  CG  ASP A  93     -33.835  21.061  33.178  1.00 27.83           C
ATOM    686  OD1 ASP A  93     -34.783  21.048  32.362  1.00 40.95           O
ATOM    687  OD2 ASP A  93     -32.978  20.154  33.236  1.00 22.13           O
ATOM    688  N   PHE A  94     -37.205  22.770  35.267  1.00 26.45           N
ATOM    689  CA  PHE A  94     -38.264  22.138  36.041  1.00 25.05           C
ATOM    690  C   PHE A  94     -39.562  22.149  35.240  1.00 25.29           C
ATOM    691  O   PHE A  94     -40.646  21.928  35.786  1.00 22.22           O
ATOM    692  CB  PHE A  94     -38.291  22.835  37.409  1.00 23.18           C
ATOM    693  CG  PHE A  94     -39.285  22.326  38.395  1.00 19.32           C
ATOM    694  CD1 PHE A  94     -39.142  21.067  38.970  1.00 21.18           C
ATOM    695  CD2 PHE A  94     -40.216  23.201  38.944  1.00 21.36           C
ATOM    696  CE1 PHE A  94     -40.005  20.636  39.954  1.00 20.11           C
ATOM    697  CE2 PHE A  94     -41.079  22.793  39.928  1.00 28.60           C
ATOM    698  CZ  PHE A  94     -40.972  21.510  40.444  1.00 23.20           C
ATOM    699  N   ASP A  95     -39.430  22.357  33.927  1.00 27.65           N
ATOM    700  CA  ASP A  95     -40.472  22.211  32.926  1.00 25.83           C
ATOM    701  C   ASP A  95     -40.846  20.736  32.750  1.00 25.20           C
ATOM    702  O   ASP A  95     -40.262  19.836  33.361  1.00 26.40           O
ATOM    703  CB  ASP A  95     -39.970  22.795  31.603  1.00 25.85           C
ATOM    704  CG  ASP A  95     -41.088  23.113  30.631  1.00 41.36           C
ATOM    705  OD1 ASP A  95     -42.261  22.768  30.920  1.00 49.21           O
ATOM    706  OD2 ASP A  95     -40.790  23.699  29.568  1.00 35.30           O
ATOM    707  N   ASP A  96     -41.841  20.482  31.899  1.00 24.08           N
ATOM    708  CA  ASP A  96     -42.270  19.115  31.650  1.00 21.97           C
ATOM    709  C   ASP A  96     -41.355  18.459  30.613  1.00 18.61           C
ATOM    710  O   ASP A  96     -40.530  19.115  29.973  1.00 17.42           O
ATOM    711  CB  ASP A  96     -43.747  19.071  31.237  1.00 20.26           C
ATOM    712  CG  ASP A  96     -44.022  19.735  29.894  1.00 20.06           C
ATOM    713  OD1 ASP A  96     -43.092  19.934  29.088  1.00 22.17           O
ATOM    714  OD2 ASP A  96     -45.204  20.053  29.638  1.00 19.88           O
ATOM    715  N   THR A  97     -41.513  17.148  30.444  1.00 19.48           N
ATOM    716  CA  THR A  97     -40.710  16.374  29.505  1.00 19.60           C
ATOM    717  C   THR A  97     -41.626  15.490  28.671  1.00 16.51           C
ATOM    718  O   THR A  97     -42.604  14.940  29.185  1.00 17.40           O
ATOM    719  CB  THR A  97     -39.666  15.512  30.239  1.00 21.25           C
ATOM    720  OG1 THR A  97     -38.843  16.351  31.059  1.00 18.76           O
ATOM    721  CG2 THR A  97     -38.783  14.760  29.251  1.00 17.33           C
ATOM    722  N   TRP A  98     -41.313  15.359  27.385  1.00 16.22           N
ATOM    723  CA  TRP A  98     -42.142  14.606  26.452  1.00 22.89           C
ATOM    724  C   TRP A  98     -41.267  13.593  25.718  1.00 20.77           C
ATOM    725  O   TRP A  98     -40.042  13.569  25.874  1.00 19.87           O
ATOM    726  CB  TRP A  98     -42.859  15.560  25.480  1.00 23.77           C
ATOM    727  CG  TRP A  98     -44.041  14.980  24.745  1.00 17.51           C
ATOM    728  CD1 TRP A  98     -44.959  14.091  25.226  1.00 14.56           C
ATOM    729  CD2 TRP A  98     -44.453  15.296  23.410  1.00 17.27           C
ATOM    730  NE1 TRP A  98     -45.903  13.818  24.267  1.00 14.82           N
ATOM    731  CE2 TRP A  98     -45.617  14.545  23.143  1.00 16.07           C
ATOM    732  CE3 TRP A  98     -43.946  16.133  22.410  1.00 17.11           C
ATOM    733  CZ2 TRP A  98     -46.281  14.606  21.920  1.00 14.28           C
ATOM    734  CZ3 TRP A  98     -44.608  16.191  21.195  1.00 15.83           C
ATOM    735  CH2 TRP A  98     -45.761  15.431  20.961  1.00 15.17           C
ATOM    736  N   HIS A  99     -41.905  12.759  24.896  1.00 19.44           N
ATOM    737  CA  HIS A  99     -41.207  11.730  24.144  1.00 17.82           C
ATOM    738  C   HIS A  99     -41.701  11.759  22.702  1.00 16.70           C
ATOM    739  O   HIS A  99     -42.922  11.753  22.469  1.00 21.46           O
ATOM    740  CB  HIS A  99     -41.418  10.339  24.755  1.00 19.66           C
ATOM    741  CG  HIS A  99     -40.535   9.284  24.165  1.00 23.70           C
ATOM    742  ND1 HIS A  99     -39.204   9.155  24.503  1.00 26.63           N
ATOM    743  CD2 HIS A  99     -40.783   8.324  23.242  1.00 22.80           C
ATOM    744  CE1 HIS A  99     -38.675   8.152  23.825  1.00 30.44           C
ATOM    745  NE2 HIS A  99     -39.612   7.631  23.052  1.00 25.00           N
ATOM    746  N   PRO A 100     -40.801  11.816  21.703  1.00 12.48           N
ATOM    747  CA  PRO A 100     -39.336  11.909  21.791  1.00 16.23           C
ATOM    748  C   PRO A 100     -38.825  13.102  22.611  1.00 16.27           C
ATOM    749  O   PRO A 100     -39.560  14.065  22.820  1.00 17.26           O
ATOM    750  CB  PRO A 100     -38.909  12.044  20.322  1.00 17.43           C
ATOM    751  CG  PRO A 100     -40.016  11.434  19.550  1.00 13.59           C
ATOM    752  CD  PRO A 100     -41.260  11.754  20.305  1.00 12.39           C
ATOM    753  N   ALA A 101     -37.576  13.017  23.066  1.00 15.51           N
ATOM    754  CA  ALA A 101     -37.052  13.934  24.072  1.00 13.29           C
ATOM    755  C   ALA A 101     -37.132  15.389  23.620  1.00 16.77           C
ATOM    756  O   ALA A 101     -36.546  15.763  22.599  1.00 16.98           O
ATOM    757  CB  ALA A 101     -35.608  13.559  24.394  1.00 14.22           C
ATOM    758  N   THR A 102     -37.858  16.201  24.387  1.00 15.85           N
ATOM    759  CA  THR A 102     -37.910  17.657  24.256  1.00 14.99           C
ATOM    760  C   THR A 102     -38.676  18.190  25.462  1.00 17.03           C
ATOM    761  O   THR A 102     -39.131  17.424  26.318  1.00 19.45           O
ATOM    762  CB  THR A 102     -38.567  18.111  22.950  1.00 14.90           C
ATOM    763  OG1 THR A 102     -38.383  19.525  22.791  1.00 13.19           O
ATOM    764  CG2 THR A 102     -40.054  17.806  22.968  1.00 18.94           C
ATOM    765  N   HIS A 103     -38.845  19.510  25.510  1.00 14.83           N
ATOM    766  CA  HIS A 103     -39.601  20.178  26.567  1.00 15.51           C
ATOM    767  C   HIS A 103     -40.602  21.082  25.863  1.00 18.59           C
ATOM    768  O   HIS A 103     -40.397  22.298  25.755  1.00 22.31           O
ATOM    769  CB  HIS A 103     -38.685  20.938  27.528  1.00 16.40           C
ATOM    770  CG  HIS A 103     -37.663  20.071  28.199  1.00 18.04           C
ATOM    771  ND1 HIS A 103     -37.992  19.142  29.163  1.00 20.19           N
ATOM    772  CD2 HIS A 103     -36.319  20.000  28.054  1.00 19.22           C
ATOM    773  CE1 HIS A 103     -36.896  18.533  29.580  1.00 15.31           C
ATOM    774  NE2 HIS A 103     -35.867  19.035  28.923  1.00 19.26           N
ATOM    775  N   PRO A 104     -41.694  20.508  25.345  1.00 15.41           N
ATOM    776  CA  PRO A 104     -42.459  21.200  24.301  1.00 14.79           C
ATOM    777  C   PRO A 104     -43.356  22.317  24.803  1.00 17.02           C
ATOM    778  O   PRO A 104     -43.713  23.194  24.004  1.00 15.70           O
ATOM    779  CB  PRO A 104     -43.289  20.071  23.684  1.00 13.46           C
ATOM    780  CG  PRO A 104     -43.548  19.164  24.841  1.00 13.25           C
ATOM    781  CD  PRO A 104     -42.325  19.233  25.730  1.00 14.73           C
ATOM    782  N   SER A 105     -43.727  22.330  26.085  1.00 15.77           N
ATOM    783  CA  SER A 105     -44.696  23.325  26.534  1.00 14.22           C
ATOM    784  C   SER A 105     -44.053  24.684  26.755  1.00 13.32           C
ATOM    785  O   SER A 105     -44.655  25.712  26.427  1.00 14.20           O
ATOM    786  CB  SER A 105     -45.379  22.866  27.819  1.00 15.37           C
ATOM    787  OG  SER A 105     -46.134  21.695  27.606  1.00 12.48           O
ATOM    788  N   GLY A 106     -42.839  24.709  27.311  1.00 13.66           N
ATOM    789  CA  GLY A 106     -42.200  25.975  27.627  1.00 15.51           C
ATOM    790  C   GLY A 106     -41.982  26.866  26.419  1.00 15.26           C
ATOM    791  O   GLY A 106     -41.971  28.094  26.542  1.00 20.72           O
ATOM    792  N   ALA A 107     -41.804  26.272  25.243  1.00 10.85           N
ATOM    793  CA  ALA A 107     -41.539  27.062  24.051  1.00 11.60           C
ATOM    794  C   ALA A 107     -42.803  27.574  23.369  1.00 12.41           C
ATOM    795  O   ALA A 107     -42.694  28.368  22.429  1.00 13.13           O
ATOM    796  CB  ALA A 107     -40.712  26.244  23.055  1.00 12.64           C
ATOM    797  N   VAL A 108     -43.988  27.172  23.823  1.00 12.67           N
ATOM    798  CA  VAL A 108     -45.236  27.453  23.125  1.00 12.39           C
ATOM    799  C   VAL A 108     -46.128  28.403  23.918  1.00 12.83           C
ATOM    800  O   VAL A 108     -46.572  29.427  23.397  1.00 12.50           O
ATOM    801  CB  VAL A 108     -45.980  26.141  22.788  1.00 13.05           C
ATOM    802  CG1 VAL A 108     -47.318  26.443  22.155  1.00 12.87           C
ATOM    803  CG2 VAL A 108     -45.132  25.278  21.866  1.00 11.79           C
ATOM    804  N   LEU A 109     -46.408  28.073  25.180  1.00 14.44           N
ATOM    805  CA  LEU A 109     -47.339  28.862  25.989  1.00 17.06           C
ATOM    806  C   LEU A 109     -46.986  30.345  26.073  1.00 20.13           C
ATOM    807  O   LEU A 109     -47.892  31.178  25.892  1.00 24.03           O
ATOM    808  CB  LEU A 109     -47.444  28.247  27.392  1.00 14.84           C
ATOM    809  CG  LEU A 109     -48.336  28.998  28.384  1.00 14.34           C
ATOM    810  CD1 LEU A 109     -49.773  28.994  27.896  1.00 12.37           C
ATOM    811  CD2 LEU A 109     -48.250  28.386  29.773  1.00 14.81           C
ATOM    812  N   PRO A 110     -45.735  30.747  26.349  1.00 16.98           N
ATOM    813  CA  PRO A 110     -45.443  32.189  26.396  1.00 17.79           C
ATOM    814  C   PRO A 110     -45.745  32.896  25.089  1.00 18.91           C
ATOM    815  O   PRO A 110     -46.202  34.047  25.115  1.00 22.18           O
ATOM    816  CB  PRO A 110     -43.944  32.232  26.736  1.00 19.08           C
ATOM    817  CG  PRO A 110     -43.675  30.935  27.412  1.00 16.81           C
ATOM    818  CD  PRO A 110     -44.547  29.948  26.702  1.00 13.94           C
ATOM    819  N   VAL A 111     -45.609  32.200  23.955  1.00 15.60           N
ATOM    820  CA  VAL A 111     -45.843  32.825  22.656  1.00 17.68           C
ATOM    821  C   VAL A 111     -47.320  33.128  22.482  1.00 17.29           C
ATOM    822  O   VAL A 111     -47.707  34.241  22.106  1.00 18.62           O
ATOM    823  CB  VAL A 111     -45.326  31.924  21.518  1.00 14.05           C
ATOM    824  CG1 VAL A 111     -45.683  32.515  20.158  1.00  8.52           C
ATOM    825  CG2 VAL A 111     -43.834  31.739  21.629  1.00 15.23           C
ATOM    826  N   LEU A 112     -48.167  32.139  22.762  1.00 15.98           N
ATOM    827  CA  LEU A 112     -49.598  32.335  22.596  1.00 16.80           C
ATOM    828  C   LEU A 112     -50.114  33.374  23.577  1.00 17.47           C
ATOM    829  O   LEU A 112     -50.984  34.182  23.234  1.00 20.25           O
ATOM    830  CB  LEU A 112     -50.330  31.010  22.772  1.00 14.62           C
ATOM    831  CG  LEU A 112     -49.995  29.956  21.715  1.00 12.21           C
ATOM    832  CD1 LEU A 112     -50.673  28.625  22.013  1.00  9.56           C
ATOM    833  CD2 LEU A 112     -50.307  30.447  20.318  1.00 11.39           C
ATOM    834  N   THR A 113     -49.568  33.386  24.797  1.00 16.13           N
ATOM    835  CA  THR A 113     -49.959  34.393  25.781  1.00 18.28           C
ATOM    836  C   THR A 113     -49.622  35.800  25.293  1.00 19.30           C
ATOM    837  O   THR A 113     -50.489  36.692  25.248  1.00 19.95           O
ATOM    838  CB  THR A 113     -49.256  34.103  27.109  1.00 20.98           C
ATOM    839  OG1 THR A 113     -49.651  32.812  27.591  1.00 21.15           O
ATOM    840  CG2 THR A 113     -49.598  35.154  28.148  1.00 25.42           C
ATOM    841  N   ALA A 114     -48.359  36.013  24.916  1.00 17.19           N
ATOM    842  CA  ALA A 114     -47.936  37.329  24.457  1.00 17.45           C
ATOM    843  C   ALA A 114     -48.722  37.768  23.232  1.00 22.06           C
ATOM    844  O   ALA A 114     -49.039  38.951  23.090  1.00 23.90           O
ATOM    845  CB  ALA A 114     -46.437  37.335  24.168  1.00 18.56           C
ATOM    846  N   LEU A 115     -49.043  36.835  22.330  1.00 23.11           N
ATOM    847  CA  LEU A 115     -49.801  37.209  21.140  1.00 19.20           C
ATOM    848  C   LEU A 115     -51.244  37.558  21.477  1.00 23.86           C
ATOM    849  O   LEU A 115     -51.806  38.494  20.897  1.00 32.73           O
ATOM    850  CB  LEU A 115     -49.742  36.092  20.103  1.00 20.07           C
ATOM    851  CG  LEU A 115     -48.362  35.877  19.483  1.00 20.42           C
ATOM    852  CD1 LEU A 115     -48.357  34.634  18.611  1.00 17.44           C
ATOM    853  CD2 LEU A 115     -47.940  37.107  18.689  1.00 18.11           C
ATOM    854  N   SER A 116     -51.871  36.814  22.396  1.00 24.32           N
ATOM    855  CA  SER A 116     -53.241  37.140  22.786  1.00 25.10           C
ATOM    856  C   SER A 116     -53.312  38.519  23.425  1.00 25.15           C
ATOM    857  O   SER A 116     -54.317  39.226  23.274  1.00 22.07           O
ATOM    858  CB  SER A 116     -53.801  36.080  23.737  1.00 20.75           C
ATOM    859  OG  SER A 116     -53.191  36.172  25.012  1.00 26.82           O
ATOM    860  N   GLU A 117     -52.255  38.926  24.129  1.00 25.13           N
ATOM    861  CA  GLU A 117     -52.277  40.267  24.709  1.00 21.23           C
ATOM    862  C   GLU A 117     -51.922  41.351  23.694  1.00 22.25           C
ATOM    863  O   GLU A 117     -52.654  42.337  23.552  1.00 26.14           O
ATOM    864  CB  GLU A 117     -51.324  40.346  25.898  1.00 24.99           C
ATOM    865  CG  GLU A 117     -51.747  39.518  27.089  1.00 24.90           C
ATOM    866  CD  GLU A 117     -50.797  39.681  28.262  1.00 27.22           C
ATOM    867  OE1 GLU A 117     -49.574  39.516  28.068  1.00 23.11           O
ATOM    868  OE2 GLU A 117     -51.270  39.994  29.376  1.00 39.72           O
ATOM    869  N   ALA A 118     -50.817  41.175  22.968  1.00 24.61           N
ATOM    870  CA  ALA A 118     -50.259  42.261  22.166  1.00 29.41           C
ATOM    871  C   ALA A 118     -51.070  42.533  20.903  1.00 32.60           C
ATOM    872  O   ALA A 118     -51.284  43.695  20.541  1.00 33.25           O
ATOM    873  CB  ALA A 118     -48.806  41.943  21.806  1.00 31.52           C
ATOM    874  N   LEU A 119     -51.526  41.486  20.217  1.00 37.25           N
ATOM    875  CA  LEU A 119     -52.142  41.605  18.892  1.00 42.54           C
ATOM    876  C   LEU A 119     -53.536  40.985  18.908  1.00 48.52           C
ATOM    877  O   LEU A 119     -53.748  39.891  18.367  1.00 40.77           O
ATOM    878  CB  LEU A 119     -51.265  40.943  17.827  1.00 38.44           C
ATOM    879  CG  LEU A 119     -49.865  41.526  17.628  1.00 34.06           C
ATOM    880  CD1 LEU A 119     -49.023  40.627  16.733  1.00 35.01           C
ATOM    881  CD2 LEU A 119     -49.948  42.931  17.048  1.00 29.71           C
ATOM    882  N   PRO A 120     -54.520  41.660  19.540  1.00 55.04           N
ATOM    883  CA  PRO A 120     -55.898  41.157  19.631  1.00 58.42           C
ATOM    884  C   PRO A 120     -56.567  40.950  18.272  1.00 45.39           C
ATOM    885  O   PRO A 120     -56.414  41.785  17.381  1.00 47.80           O
ATOM    886  CB  PRO A 120     -56.619  42.261  20.412  1.00 45.56           C
ATOM    887  CG  PRO A 120     -55.554  42.919  21.199  1.00 36.59           C
ATOM    888  CD  PRO A 120     -54.349  42.903  20.316  1.00 35.27           C
ATOM    889  N   LYS A 124     -61.843  38.362  19.305  1.00 52.50           N
ATOM    890  CA  LYS A 124     -61.332  37.848  20.576  1.00 26.74           C
ATOM    891  C   LYS A 124     -60.807  36.434  20.451  1.00 22.72           C
ATOM    892  O   LYS A 124     -61.405  35.603  19.777  1.00 20.51           O
ATOM    893  CB  LYS A 124     -62.426  37.858  21.638  1.00 26.69           C
ATOM    894  CG  LYS A 124     -62.912  39.218  22.054  1.00 30.45           C
ATOM    895  CD  LYS A 124     -63.893  39.069  23.200  1.00 37.98           C
ATOM    896  CE  LYS A 124     -65.211  38.481  22.707  1.00 38.31           C
ATOM    897  NZ  LYS A 124     -66.262  38.356  23.760  1.00 28.89           N
ATOM    898  N   PHE A 125     -59.679  36.157  21.094  1.00 22.56           N
ATOM    899  CA  PHE A 125     -59.160  34.798  21.138  1.00 19.45           C
ATOM    900  C   PHE A 125     -59.874  34.019  22.238  1.00 22.27           C
ATOM    901  O   PHE A 125     -60.029  34.518  23.353  1.00 29.53           O
ATOM    902  CB  PHE A 125     -57.657  34.820  21.385  1.00 19.29           C
ATOM    903  CG  PHE A 125     -56.874  35.472  20.279  1.00 19.39           C
ATOM    904  CD1 PHE A 125     -56.046  36.550  20.548  1.00 19.31           C
ATOM    905  CD2 PHE A 125     -56.956  35.004  18.978  1.00 19.95           C
ATOM    906  CE1 PHE A 125     -55.326  37.156  19.537  1.00 19.48           C
ATOM    907  CE2 PHE A 125     -56.235  35.607  17.962  1.00 19.61           C
ATOM    908  CZ  PHE A 125     -55.420  36.684  18.243  1.00 20.35           C
ATOM    909  N   SER A 126     -60.270  32.783  21.942  1.00 18.30           N
ATOM    910  CA  SER A 126     -60.988  31.958  22.903  1.00 14.27           C
ATOM    911  C   SER A 126     -60.057  30.898  23.469  1.00 15.98           C
ATOM    912  O   SER A 126     -59.026  30.567  22.879  1.00 18.02           O
ATOM    913  CB  SER A 126     -62.198  31.265  22.268  1.00 13.40           C
ATOM    914  OG  SER A 126     -61.785  30.297  21.317  1.00 15.61           O
ATOM    915  N   GLY A 127     -60.436  30.366  24.631  1.00 18.50           N
ATOM    916  CA  GLY A 127     -59.666  29.282  25.214  1.00 15.36           C
ATOM    917  C   GLY A 127     -59.473  28.119  24.263  1.00 13.25           C
ATOM    918  O   GLY A 127     -58.424  27.465  24.280  1.00 12.27           O
ATOM    919  N   LEU A 128     -60.462  27.860  23.401  1.00 13.26           N
ATOM    920  CA  LEU A 128     -60.298  26.808  22.407  1.00 11.84           C
ATOM    921  C   LEU A 128     -59.298  27.203  21.332  1.00 11.87           C
ATOM    922  O   LEU A 128     -58.586  26.337  20.814  1.00 11.36           O
ATOM    923  CB  LEU A 128     -61.644  26.442  21.780  1.00 10.31           C
ATOM    924  CG  LEU A 128     -62.608  25.725  22.726  1.00 12.26           C
ATOM    925  CD1 LEU A 128     -63.972  25.544  22.076  1.00  9.35           C
ATOM    926  CD2 LEU A 128     -62.021  24.385  23.162  1.00  9.70           C
ATOM    927  N   ASP A 129     -59.186  28.498  21.021  1.00 12.27           N
ATOM    928  CA  ASP A 129     -58.193  28.922  20.036  1.00 11.97           C
ATOM    929  C   ASP A 129     -56.794  28.781  20.610  1.00 11.51           C
ATOM    930  O   ASP A 129     -55.861  28.349  19.916  1.00 12.77           O
ATOM    931  CB  ASP A 129     -58.448  30.370  19.612  1.00 13.08           C
ATOM    932  CG  ASP A 129     -59.765  30.537  18.872  1.00 10.97           C
ATOM    933  OD1 ASP A 129     -60.003  29.792  17.901  1.00 12.27           O
ATOM    934  OD2 ASP A 129     -60.548  31.440  19.240  1.00  9.15           O
ATOM    935  N   LEU A 130     -56.656  29.098  21.899  1.00 12.23           N
ATOM    936  CA  LEU A 130     -55.398  28.916  22.612  1.00 12.18           C
ATOM    937  C   LEU A 130     -55.005  27.446  22.652  1.00 10.68           C
ATOM    938  O   LEU A 130     -53.855  27.088  22.366  1.00 10.10           O
ATOM    939  CB  LEU A 130     -55.553  29.469  24.030  1.00 12.57           C
ATOM    940  CG  LEU A 130     -54.375  29.459  24.997  1.00 10.02           C
ATOM    941  CD1 LEU A 130     -53.253  30.291  24.448  1.00 14.66           C
ATOM    942  CD2 LEU A 130     -54.815  29.983  26.355  1.00 12.05           C
ATOM    943  N   LEU A 131     -55.963  26.577  22.989  1.00  9.48           N
ATOM    944  CA  LEU A 131     -55.688  25.146  23.028  1.00  9.08           C
ATOM    945  C   LEU A 131     -55.341  24.608  21.648  1.00 11.35           C
ATOM    946  O   LEU A 131     -54.450  23.761  21.513  1.00 11.74           O
ATOM    947  CB  LEU A 131     -56.885  24.395  23.608  1.00  8.14           C
ATOM    948  CG  LEU A 131     -57.098  24.529  25.111  1.00  8.90           C
ATOM    949  CD1 LEU A 131     -58.468  24.021  25.498  1.00 11.44           C
ATOM    950  CD2 LEU A 131     -56.017  23.750  25.838  1.00 12.17           C
ATOM    951  N   LEU A 132     -56.031  25.087  20.611  1.00 10.58           N
ATOM    952  CA  LEU A 132     -55.755  24.605  19.264  1.00  9.46           C
ATOM    953  C   LEU A 132     -54.341  24.970  18.833  1.00  9.99           C
ATOM    954  O   LEU A 132     -53.583  24.105  18.382  1.00 13.97           O
ATOM    955  CB  LEU A 132     -56.788  25.154  18.280  1.00  9.94           C
ATOM    956  CG  LEU A 132     -56.568  24.726  16.824  1.00 10.90           C
ATOM    957  CD1 LEU A 132     -56.660  23.211  16.671  1.00 10.45           C
ATOM    958  CD2 LEU A 132     -57.558  25.404  15.895  1.00 11.72           C
ATOM    959  N   ALA A 133     -53.960  26.243  18.974  1.00  9.56           N
ATOM    960  CA  ALA A 133     -52.603  26.633  18.590  1.00 10.24           C
ATOM    961  C   ALA A 133     -51.549  25.911  19.435  1.00 11.27           C
ATOM    962  O   ALA A 133     -50.499  25.496  18.916  1.00 10.92           O
ATOM    963  CB  ALA A 133     -52.445  28.150  18.694  1.00  9.90           C
ATOM    964  N   PHE A 134     -51.821  25.734  20.735  1.00 11.42           N
ATOM    965  CA  PHE A 134     -50.891  25.028  21.615  1.00 12.34           C
ATOM    966  C   PHE A 134     -50.669  23.590  21.152  1.00 11.94           C
ATOM    967  O   PHE A 134     -49.524  23.131  21.018  1.00 13.13           O
ATOM    968  CB  PHE A 134     -51.430  25.063  23.046  1.00 12.57           C
ATOM    969  CG  PHE A 134     -50.525  24.423  24.062  1.00 13.57           C
ATOM    970  CD1 PHE A 134     -49.441  25.116  24.576  1.00 13.37           C
ATOM    971  CD2 PHE A 134     -50.774  23.141  24.522  1.00 14.72           C
ATOM    972  CE1 PHE A 134     -48.613  24.536  25.519  1.00 17.16           C
ATOM    973  CE2 PHE A 134     -49.951  22.554  25.465  1.00 16.12           C
ATOM    974  CZ  PHE A 134     -48.868  23.253  25.965  1.00 18.59           C
ATOM    975  N   ASN A 135     -51.762  22.860  20.907  1.00 10.41           N
ATOM    976  CA  ASN A 135     -51.642  21.479  20.461  1.00 10.73           C
ATOM    977  C   ASN A 135     -51.032  21.387  19.070  1.00 11.69           C
ATOM    978  O   ASN A 135     -50.348  20.406  18.770  1.00 15.38           O
ATOM    979  CB  ASN A 135     -53.005  20.786  20.489  1.00 13.80           C
ATOM    980  CG  ASN A 135     -53.428  20.391  21.890  1.00 14.03           C
ATOM    981  OD1 ASN A 135     -52.941  19.403  22.443  1.00 16.01           O
ATOM    982  ND2 ASN A 135     -54.339  21.161  22.473  1.00 11.11           N
ATOM    983  N   VAL A 136     -51.241  22.394  18.215  1.00 10.69           N
ATOM    984  CA  VAL A 136     -50.585  22.383  16.908  1.00  9.77           C
ATOM    985  C   VAL A 136     -49.076  22.481  17.071  1.00  9.16           C
ATOM    986  O   VAL A 136     -48.318  21.747  16.424  1.00  8.91           O
ATOM    987  CB  VAL A 136     -51.134  23.508  16.009  1.00  7.79           C
ATOM    988  CG1 VAL A 136     -50.289  23.646  14.754  1.00  9.48           C
ATOM    989  CG2 VAL A 136     -52.567  23.209  15.606  1.00  7.48           C
ATOM    990  N   GLY A 137     -48.613  23.371  17.950  1.00  9.02           N
ATOM    991  CA  GLY A 137     -47.183  23.443  18.204  1.00  9.72           C
ATOM    992  C   GLY A 137     -46.630  22.142  18.760  1.00 12.41           C
ATOM    993  O   GLY A 137     -45.583  21.653  18.312  1.00 15.10           O
ATOM    994  N   ILE A 138     -47.351  21.541  19.715  1.00 10.99           N
ATOM    995  CA  ILE A 138     -46.885  20.294  20.322  1.00  9.36           C
ATOM    996  C   ILE A 138     -46.817  19.192  19.270  1.00 12.15           C
ATOM    997  O   ILE A 138     -45.851  18.410  19.209  1.00 14.31           O
ATOM    998  CB  ILE A 138     -47.811  19.894  21.485  1.00  9.86           C
ATOM    999  CG1 ILE A 138     -47.846  20.984  22.558  1.00 12.12           C
ATOM   1000  CG2 ILE A 138     -47.367  18.568  22.087  1.00 11.04           C
ATOM   1001  CD1 ILE A 138     -46.518  21.313  23.150  1.00 12.98           C
ATOM   1002  N   GLU A 139     -47.825  19.149  18.395  1.00 10.12           N
ATOM   1003  CA  GLU A 139     -47.900  18.141  17.347  1.00  9.24           C
ATOM   1004  C   GLU A 139     -46.754  18.300  16.364  1.00 10.69           C
ATOM   1005  O   GLU A 139     -46.141  17.310  15.945  1.00 11.48           O
ATOM   1006  CB  GLU A 139     -49.246  18.277  16.630  1.00 10.62           C
ATOM   1007  CG  GLU A 139     -49.496  17.318  15.482  1.00 10.76           C
ATOM   1008  CD  GLU A 139     -49.676  15.887  15.938  1.00  9.36           C
ATOM   1009  OE1 GLU A 139     -49.906  15.677  17.148  1.00  8.78           O
ATOM   1010  OE2 GLU A 139     -49.593  14.975  15.086  1.00  9.03           O
ATOM   1011  N   VAL A 140     -46.468  19.542  15.970  1.00  9.57           N
ATOM   1012  CA  VAL A 140     -45.382  19.802  15.031  1.00  9.41           C
ATOM   1013  C   VAL A 140     -44.048  19.364  15.618  1.00 11.54           C
ATOM   1014  O   VAL A 140     -43.221  18.754  14.925  1.00 11.19           O
ATOM   1015  CB  VAL A 140     -45.369  21.284  14.615  1.00  9.70           C
ATOM   1016  CG1 VAL A 140     -44.097  21.610  13.861  1.00 12.53           C
ATOM   1017  CG2 VAL A 140     -46.559  21.579  13.731  1.00 13.62           C
ATOM   1018  N   GLN A 141     -43.821  19.642  16.906  1.00 12.15           N
ATOM   1019  CA  GLN A 141     -42.579  19.183  17.528  1.00 10.17           C
ATOM   1020  C   GLN A 141     -42.477  17.661  17.500  1.00 10.90           C
ATOM   1021  O   GLN A 141     -41.426  17.103  17.152  1.00 11.80           O
ATOM   1022  CB  GLN A 141     -42.477  19.696  18.964  1.00  9.65           C
ATOM   1023  CG  GLN A 141     -42.293  21.197  19.095  1.00  9.97           C
ATOM   1024  CD  GLN A 141     -42.224  21.626  20.543  1.00  9.26           C
ATOM   1025  OE1 GLN A 141     -41.303  21.245  21.266  1.00 13.15           O
ATOM   1026  NE2 GLN A 141     -43.204  22.403  20.981  1.00  8.34           N
ATOM   1027  N   GLY A 142     -43.562  16.972  17.860  1.00 12.11           N
ATOM   1028  CA  GLY A 142     -43.534  15.514  17.843  1.00 13.92           C
ATOM   1029  C   GLY A 142     -43.243  14.946  16.462  1.00 12.72           C
ATOM   1030  O   GLY A 142     -42.396  14.056  16.295  1.00 13.68           O
ATOM   1031  N   ARG A 143     -43.980  15.423  15.457  1.00  9.05           N
ATOM   1032  CA  ARG A 143     -43.780  14.951  14.091  1.00  8.95           C
ATOM   1033  C   ARG A 143     -42.362  15.221  13.601  1.00 11.00           C
ATOM   1034  O   ARG A 143     -41.765  14.376  12.922  1.00 11.03           O
ATOM   1035  CB  ARG A 143     -44.798  15.609  13.161  1.00 10.69           C
ATOM   1036  CG  ARG A 143     -46.241  15.267  13.496  1.00 10.96           C
ATOM   1037  CD  ARG A 143     -46.559  13.805  13.256  1.00  9.00           C
ATOM   1038  NE  ARG A 143     -47.919  13.489  13.675  1.00  7.59           N
ATOM   1039  CZ  ARG A 143     -48.472  12.287  13.568  1.00  8.72           C
ATOM   1040  NH1 ARG A 143     -47.787  11.285  13.034  1.00  9.57           N
ATOM   1041  NH2 ARG A 143     -49.715  12.089  13.980  1.00  9.24           N
ATOM   1042  N   LEU A 144     -41.789  16.377  13.956  1.00 11.51           N
ATOM   1043  CA  LEU A 144     -40.417  16.653  13.537  1.00 10.22           C
ATOM   1044  C   LEU A 144     -39.437  15.710  14.213  1.00 11.53           C
ATOM   1045  O   LEU A 144     -38.489  15.232  13.577  1.00 11.93           O
ATOM   1046  CB  LEU A 144     -40.040  18.101  13.843  1.00  9.73           C
ATOM   1047  CG  LEU A 144     -40.709  19.209  13.038  1.00 11.78           C
ATOM   1048  CD1 LEU A 144     -40.365  20.551  13.645  1.00 12.35           C
ATOM   1049  CD2 LEU A 144     -40.256  19.151  11.593  1.00 10.36           C
ATOM   1050  N   MET A 145     -39.653  15.423  15.499  1.00 12.64           N
ATOM   1051  CA  MET A 145     -38.740  14.537  16.211  1.00 13.44           C
ATOM   1052  C   MET A 145     -38.813  13.112  15.677  1.00 14.51           C
ATOM   1053  O   MET A 145     -37.822  12.377  15.741  1.00 14.95           O
ATOM   1054  CB  MET A 145     -39.063  14.572  17.700  1.00 11.00           C
ATOM   1055  CG  MET A 145     -38.687  15.879  18.358  1.00 11.90           C
ATOM   1056  SD  MET A 145     -38.912  15.785  20.136  1.00 13.75           S
ATOM   1057  CE  MET A 145     -40.702  15.742  20.195  1.00 14.63           C
ATOM   1058  N   HIS A 146     -39.969  12.708  15.143  1.00 13.93           N
ATOM   1059  CA  HIS A 146     -40.007  11.343  14.595  1.00 10.51           C
ATOM   1060  C   HIS A 146     -39.246  11.186  13.263  1.00 11.70           C
ATOM   1061  O   HIS A 146     -39.306  10.093  12.688  1.00 11.18           O
ATOM   1062  CB  HIS A 146     -41.452  10.876  14.429  1.00 10.60           C
ATOM   1063  CG  HIS A 146     -42.114  10.493  15.717  1.00 13.45           C
ATOM   1064  ND1 HIS A 146     -41.745   9.378  16.440  1.00  9.29           N
ATOM   1065  CD2 HIS A 146     -43.120  11.076  16.412  1.00 15.24           C
ATOM   1066  CE1 HIS A 146     -42.496   9.290  17.524  1.00  8.78           C
ATOM   1067  NE2 HIS A 146     -43.337  10.309  17.531  1.00 14.44           N
ATOM   1068  N   PHE A 147     -38.535  12.190  12.753  1.00 12.24           N
ATOM   1069  CA  PHE A 147     -37.756  12.055  11.528  1.00 11.74           C
ATOM   1070  C   PHE A 147     -36.304  11.660  11.775  1.00 18.62           C
ATOM   1071  O   PHE A 147     -35.532  11.580  10.814  1.00 26.28           O
ATOM   1072  CB  PHE A 147     -37.790  13.365  10.728  1.00 12.64           C
ATOM   1073  CG  PHE A 147     -39.155  13.740  10.221  1.00 13.93           C
ATOM   1074  CD1 PHE A 147     -40.179  12.808  10.190  1.00 15.43           C
ATOM   1075  CD2 PHE A 147     -39.418  15.031   9.781  1.00 11.60           C
ATOM   1076  CE1 PHE A 147     -41.437  13.149   9.729  1.00 15.48           C
ATOM   1077  CE2 PHE A 147     -40.674  15.379   9.318  1.00 10.94           C
ATOM   1078  CZ  PHE A 147     -41.685  14.436   9.293  1.00 13.98           C
ATOM   1079  N   SER A 148     -35.909  11.419  13.025  1.00 17.27           N
ATOM   1080  CA  SER A 148     -34.532  11.055  13.342  1.00 16.54           C
ATOM   1081  C   SER A 148     -34.520  10.132  14.550  1.00 20.29           C
ATOM   1082  O   SER A 148     -35.155  10.429  15.566  1.00 20.25           O
ATOM   1083  CB  SER A 148     -33.679  12.297  13.607  1.00 21.41           C
ATOM   1084  OG  SER A 148     -32.357  11.938  13.969  1.00 39.75           O
ATOM   1085  N   LYS A 149     -33.791   9.019  14.431  1.00 28.43           N
ATOM   1086  CA  LYS A 149     -33.807   7.998  15.474  1.00 30.90           C
ATOM   1087  C   LYS A 149     -33.297   8.544  16.802  1.00 27.63           C
ATOM   1088  O   LYS A 149     -33.891   8.284  17.856  1.00 28.93           O
ATOM   1089  CB  LYS A 149     -32.949   6.810  15.036  1.00 40.83           C
ATOM   1090  CG  LYS A 149     -33.379   6.152  13.729  1.00 53.19           C
ATOM   1091  CD  LYS A 149     -34.785   5.578  13.789  1.00 49.54           C
ATOM   1092  CE  LYS A 149     -35.133   4.879  12.480  1.00 54.21           C
ATOM   1093  NZ  LYS A 149     -36.543   4.395  12.455  1.00 52.48           N
ATOM   1094  N   GLU A 150     -32.237   9.358  16.764  1.00 28.89           N
ATOM   1095  CA  GLU A 150     -31.629   9.849  17.998  1.00 29.40           C
ATOM   1096  C   GLU A 150     -32.591  10.688  18.824  1.00 27.34           C
ATOM   1097  O   GLU A 150     -32.324  10.930  20.006  1.00 29.27           O
ATOM   1098  CB  GLU A 150     -30.366  10.655  17.700  1.00 29.65           C
ATOM   1099  CG  GLU A 150     -30.614  11.985  17.018  1.00 30.48           C
ATOM   1100  CD  GLU A 150     -29.336  12.786  16.860  1.00 34.07           C
ATOM   1101  OE1 GLU A 150     -28.845  13.336  17.872  1.00 42.28           O
ATOM   1102  OE2 GLU A 150     -28.812  12.849  15.728  1.00 25.70           O
ATOM   1103  N   ALA A 151     -33.699  11.139  18.233  1.00 25.68           N
ATOM   1104  CA  ALA A 151     -34.679  11.895  19.002  1.00 28.35           C
ATOM   1105  C   ALA A 151     -35.267  11.070  20.140  1.00 30.09           C
ATOM   1106  O   ALA A 151     -35.751  11.639  21.126  1.00 26.55           O
ATOM   1107  CB  ALA A 151     -35.791  12.404  18.089  1.00 21.89           C
ATOM   1108  N   LYS A 152     -35.234   9.736  20.038  1.00 35.50           N
ATOM   1109  CA  LYS A 152     -35.738   8.940  21.152  1.00 33.34           C
ATOM   1110  C   LYS A 152     -34.782   8.951  22.338  1.00 30.51           C
ATOM   1111  O   LYS A 152     -35.197   8.627  23.455  1.00 30.86           O
ATOM   1112  CB  LYS A 152     -35.990   7.489  20.738  1.00 36.00           C
ATOM   1113  CG  LYS A 152     -34.724   6.655  20.568  1.00 33.68           C
ATOM   1114  CD  LYS A 152     -35.047   5.242  20.106  1.00 33.78           C
ATOM   1115  CE  LYS A 152     -33.784   4.444  19.823  1.00 33.25           C
ATOM   1116  NZ  LYS A 152     -32.973   4.199  21.051  1.00 42.23           N
ATOM   1117  N   ASP A 153     -33.522   9.323  22.127  1.00 24.54           N
ATOM   1118  CA  ASP A 153     -32.495   9.261  23.154  1.00 25.66           C
ATOM   1119  C   ASP A 153     -32.281  10.621  23.805  1.00 24.74           C
ATOM   1120  O   ASP A 153     -32.727  11.658  23.315  1.00 23.47           O
ATOM   1121  CB  ASP A 153     -31.178   8.759  22.563  1.00 31.94           C
ATOM   1122  CG  ASP A 153     -31.277   7.343  22.058  1.00 34.82           C
ATOM   1123  OD1 ASP A 153     -32.167   6.610  22.536  1.00 28.50           O
ATOM   1124  OD2 ASP A 153     -30.471   6.967  21.182  1.00 35.63           O
ATOM   1125  N   ILE A 154     -31.585  10.596  24.933  1.00 26.85           N
ATOM   1126  CA  ILE A 154     -31.168  11.836  25.595  1.00 23.50           C
ATOM   1127  C   ILE A 154     -30.109  12.522  24.734  1.00 30.16           C
ATOM   1128  O   ILE A 154     -29.114  11.876  24.353  1.00 36.62           O
ATOM   1129  CB  ILE A 154     -30.647  11.533  27.003  1.00 20.50           C
ATOM   1130  CG1 ILE A 154     -31.775  10.935  27.855  1.00 23.80           C
ATOM   1131  CG2 ILE A 154     -30.092  12.784  27.656  1.00 19.97           C
ATOM   1132  CD1 ILE A 154     -31.325  10.356  29.172  1.00 25.66           C
ATOM   1133  N   PRO A 155     -30.281  13.801  24.385  1.00 26.27           N
ATOM   1134  CA  PRO A 155     -29.466  14.402  23.318  1.00 22.53           C
ATOM   1135  C   PRO A 155     -27.981  14.481  23.648  1.00 19.48           C
ATOM   1136  O   PRO A 155     -27.579  14.622  24.806  1.00 21.98           O
ATOM   1137  CB  PRO A 155     -30.069  15.803  23.167  1.00 18.45           C
ATOM   1138  CG  PRO A 155     -30.717  16.075  24.475  1.00 15.96           C
ATOM   1139  CD  PRO A 155     -31.247  14.763  24.945  1.00 18.46           C
ATOM   1140  N   LYS A 156     -27.156  14.372  22.595  1.00 21.15           N
ATOM   1141  CA  LYS A 156     -25.708  14.497  22.732  1.00 29.57           C
ATOM   1142  C   LYS A 156     -25.065  15.587  21.879  1.00 25.84           C
ATOM   1143  O   LYS A 156     -23.889  15.896  22.106  1.00 22.54           O
ATOM   1144  CB  LYS A 156     -25.008  13.163  22.423  1.00 31.01           C
ATOM   1145  CG  LYS A 156     -25.296  12.061  23.424  1.00 36.38           C
ATOM   1146  CD  LYS A 156     -24.455  10.832  23.136  1.00 36.38           C
ATOM   1147  CE  LYS A 156     -24.695   9.748  24.176  1.00 42.06           C
ATOM   1148  NZ  LYS A 156     -23.839   8.553  23.933  1.00 34.07           N
ATOM   1149  N   ARG A 157     -25.780  16.182  20.919  1.00 21.60           N
ATOM   1150  CA  ARG A 157     -25.216  17.258  20.107  1.00 19.93           C
ATOM   1151  C   ARG A 157     -26.056  18.528  20.170  1.00 18.26           C
ATOM   1152  O   ARG A 157     -25.584  19.529  20.717  1.00 18.61           O
ATOM   1153  CB  ARG A 157     -25.013  16.785  18.658  1.00 17.90           C
ATOM   1154  CG  ARG A 157     -23.921  15.726  18.536  1.00 29.69           C
ATOM   1155  CD  ARG A 157     -22.559  16.337  18.866  1.00 37.99           C
ATOM   1156  NE  ARG A 157     -21.448  15.394  18.739  1.00 42.17           N
ATOM   1157  CZ  ARG A 157     -20.986  14.641  19.735  1.00 29.48           C
ATOM   1158  NH1 ARG A 157     -19.967  13.817  19.530  1.00 33.98           N
ATOM   1159  NH2 ARG A 157     -21.546  14.706  20.933  1.00 21.22           N
ATOM   1160  N   PHE A 158     -27.270  18.540  19.629  1.00 17.80           N
ATOM   1161  CA  PHE A 158     -28.130  19.712  19.724  1.00 17.17           C
ATOM   1162  C   PHE A 158     -29.193  19.509  20.799  1.00 14.92           C
ATOM   1163  O   PHE A 158     -29.558  18.378  21.130  1.00 16.40           O
ATOM   1164  CB  PHE A 158     -28.772  20.019  18.368  1.00 15.39           C
ATOM   1165  CG  PHE A 158     -27.804  20.590  17.366  1.00 13.85           C
ATOM   1166  CD1 PHE A 158     -27.221  19.782  16.407  1.00 14.40           C
ATOM   1167  CD2 PHE A 158     -27.475  21.937  17.391  1.00 14.23           C
ATOM   1168  CE1 PHE A 158     -26.332  20.305  15.493  1.00 14.42           C
ATOM   1169  CE2 PHE A 158     -26.587  22.464  16.480  1.00 12.77           C
ATOM   1170  CZ  PHE A 158     -26.015  21.645  15.529  1.00 14.27           C
ATOM   1171  N   HIS A 159     -29.694  20.623  21.339  1.00 13.36           N
ATOM   1172  CA  HIS A 159     -30.673  20.579  22.419  1.00 13.24           C
ATOM   1173  C   HIS A 159     -32.063  20.656  21.803  1.00 12.93           C
ATOM   1174  O   HIS A 159     -32.443  21.722  21.288  1.00 12.01           O
ATOM   1175  CB  HIS A 159     -30.454  21.721  23.411  1.00 14.49           C
ATOM   1176  CG  HIS A 159     -31.232  21.583  24.689  1.00 15.53           C
ATOM   1177  ND1 HIS A 159     -31.573  22.661  25.478  1.00 12.38           N
ATOM   1178  CD2 HIS A 159     -31.710  20.488  25.328  1.00 16.60           C
ATOM   1179  CE1 HIS A 159     -32.242  22.238  26.537  1.00 11.55           C
ATOM   1180  NE2 HIS A 159     -32.338  20.923  26.471  1.00 11.68           N
ATOM   1181  N   PRO A 160     -32.841  19.571  21.827  1.00 11.43           N
ATOM   1182  CA  PRO A 160     -34.080  19.483  21.033  1.00 12.84           C
ATOM   1183  C   PRO A 160     -34.986  20.693  21.177  1.00 12.66           C
ATOM   1184  O   PRO A 160     -35.545  21.151  20.168  1.00 13.10           O
ATOM   1185  CB  PRO A 160     -34.751  18.215  21.584  1.00 13.29           C
ATOM   1186  CG  PRO A 160     -33.607  17.365  21.989  1.00 14.55           C
ATOM   1187  CD  PRO A 160     -32.609  18.336  22.596  1.00 11.10           C
ATOM   1188  N   PRO A 161     -35.197  21.233  22.386  1.00 12.83           N
ATOM   1189  CA  PRO A 161     -36.104  22.386  22.489  1.00 13.26           C
ATOM   1190  C   PRO A 161     -35.689  23.583  21.649  1.00 12.23           C
ATOM   1191  O   PRO A 161     -36.552  24.390  21.282  1.00 11.04           O
ATOM   1192  CB  PRO A 161     -36.090  22.713  23.988  1.00 13.87           C
ATOM   1193  CG  PRO A 161     -35.689  21.464  24.640  1.00 13.17           C
ATOM   1194  CD  PRO A 161     -34.708  20.844  23.724  1.00 12.78           C
ATOM   1195  N   SER A 162     -34.412  23.706  21.290  1.00 12.54           N
ATOM   1196  CA  SER A 162     -33.995  24.801  20.424  1.00 12.64           C
ATOM   1197  C   SER A 162     -34.220  24.495  18.951  1.00 13.49           C
ATOM   1198  O   SER A 162     -34.203  25.420  18.131  1.00 14.53           O
ATOM   1199  CB  SER A 162     -32.518  25.123  20.659  1.00 12.79           C
ATOM   1200  OG  SER A 162     -31.694  24.049  20.236  1.00 11.73           O
ATOM   1201  N   VAL A 163     -34.457  23.229  18.605  1.00 12.98           N
ATOM   1202  CA  VAL A 163     -34.583  22.801  17.215  1.00 11.17           C
ATOM   1203  C   VAL A 163     -36.051  22.578  16.872  1.00 11.87           C
ATOM   1204  O   VAL A 163     -36.627  23.315  16.065  1.00 12.97           O
ATOM   1205  CB  VAL A 163     -33.757  21.528  16.956  1.00 10.99           C
ATOM   1206  CG1 VAL A 163     -33.941  21.061  15.526  1.00 12.59           C
ATOM   1207  CG2 VAL A 163     -32.287  21.775  17.264  1.00 14.83           C
ATOM   1208  N   VAL A 164     -36.678  21.578  17.494  1.00 11.45           N
ATOM   1209  CA  VAL A 164     -38.095  21.355  17.230  1.00 10.30           C
ATOM   1210  C   VAL A 164     -38.956  22.357  17.981  1.00 11.09           C
ATOM   1211  O   VAL A 164     -40.047  22.702  17.518  1.00 10.57           O
ATOM   1212  CB  VAL A 164     -38.509  19.911  17.567  1.00  9.84           C
ATOM   1213  CG1 VAL A 164     -37.750  18.927  16.728  1.00  9.87           C
ATOM   1214  CG2 VAL A 164     -38.267  19.623  19.040  1.00 10.32           C
ATOM   1215  N   GLY A 165     -38.493  22.848  19.132  1.00 13.18           N
ATOM   1216  CA  GLY A 165     -39.257  23.849  19.856  1.00 11.75           C
ATOM   1217  C   GLY A 165     -39.417  25.141  19.086  1.00 11.45           C
ATOM   1218  O   GLY A 165     -40.464  25.787  19.160  1.00 10.37           O
ATOM   1219  N   THR A 166     -38.395  25.529  18.324  1.00 11.81           N
ATOM   1220  CA  THR A 166     -38.482  26.749  17.531  1.00 13.58           C
ATOM   1221  C   THR A 166     -39.554  26.628  16.451  1.00 13.53           C
ATOM   1222  O   THR A 166     -40.403  27.517  16.301  1.00 14.67           O
ATOM   1223  CB  THR A 166     -37.114  27.061  16.918  1.00 14.14           C
ATOM   1224  OG1 THR A 166     -36.162  27.286  17.966  1.00 12.78           O
ATOM   1225  CG2 THR A 166     -37.185  28.290  16.028  1.00 13.98           C
ATOM   1226  N   LEU A 167     -39.565  25.507  15.724  1.00 12.09           N
ATOM   1227  CA  LEU A 167     -40.570  25.316  14.681  1.00 14.21           C
ATOM   1228  C   LEU A 167     -41.960  25.097  15.270  1.00 11.56           C
ATOM   1229  O   LEU A 167     -42.958  25.530  14.683  1.00  9.87           O
ATOM   1230  CB  LEU A 167     -40.181  24.146  13.776  1.00 11.65           C
ATOM   1231  CG  LEU A 167     -39.307  24.485  12.570  1.00  9.27           C
ATOM   1232  CD1 LEU A 167     -37.953  25.016  13.002  1.00  9.11           C
ATOM   1233  CD2 LEU A 167     -39.151  23.270  11.671  1.00 11.63           C
ATOM   1234  N   GLY A 168     -42.049  24.412  16.413  1.00  8.99           N
ATOM   1235  CA  GLY A 168     -43.329  24.285  17.093  1.00  9.83           C
ATOM   1236  C   GLY A 168     -43.886  25.626  17.536  1.00 12.83           C
ATOM   1237  O   GLY A 168     -45.086  25.885  17.413  1.00 19.05           O
ATOM   1238  N   SER A 169     -43.023  26.485  18.083  1.00 10.69           N
ATOM   1239  CA  SER A 169     -43.424  27.842  18.431  1.00  9.07           C
ATOM   1240  C   SER A 169     -43.916  28.591  17.201  1.00 10.25           C
ATOM   1241  O   SER A 169     -44.948  29.273  17.245  1.00  9.04           O
ATOM   1242  CB  SER A 169     -42.248  28.574  19.077  1.00  9.76           C
ATOM   1243  OG  SER A 169     -42.569  29.920  19.372  1.00  9.15           O
ATOM   1244  N   ALA A 170     -43.173  28.490  16.095  1.00 12.93           N
ATOM   1245  CA  ALA A 170     -43.584  29.159  14.865  1.00 10.66           C
ATOM   1246  C   ALA A 170     -44.935  28.644  14.385  1.00  8.99           C
ATOM   1247  O   ALA A 170     -45.781  29.423  13.933  1.00  8.65           O
ATOM   1248  CB  ALA A 170     -42.516  28.978  13.784  1.00 10.42           C
ATOM   1249  N   ALA A 171     -45.156  27.332  14.487  1.00  9.19           N
ATOM   1250  CA  ALA A 171     -46.430  26.750  14.080  1.00  9.29           C
ATOM   1251  C   ALA A 171     -47.565  27.258  14.952  1.00 10.33           C
ATOM   1252  O   ALA A 171     -48.633  27.622  14.446  1.00 10.31           O
ATOM   1253  CB  ALA A 171     -46.353  25.226  14.144  1.00  8.92           C
ATOM   1254  N   ALA A 172     -47.348  27.294  16.268  1.00 11.07           N
ATOM   1255  CA  ALA A 172     -48.386  27.763  17.179  1.00 10.44           C
ATOM   1256  C   ALA A 172     -48.711  29.234  16.938  1.00 11.02           C
ATOM   1257  O   ALA A 172     -49.885  29.621  16.915  1.00 13.01           O
ATOM   1258  CB  ALA A 172     -47.953  27.539  18.628  1.00  9.14           C
ATOM   1259  N   ALA A 173     -47.683  30.067  16.750  1.00 10.64           N
ATOM   1260  CA  ALA A 173     -47.915  31.485  16.490  1.00 10.09           C
ATOM   1261  C   ALA A 173     -48.642  31.693  15.164  1.00 11.77           C
ATOM   1262  O   ALA A 173     -49.585  32.490  15.081  1.00 10.82           O
ATOM   1263  CB  ALA A 173     -46.585  32.244  16.505  1.00  8.65           C
ATOM   1264  N   SER A 174     -48.222  30.972  14.118  1.00 14.56           N
ATOM   1265  CA  SER A 174     -48.861  31.092  12.813  1.00 12.82           C
ATOM   1266  C   SER A 174     -50.312  30.645  12.873  1.00 13.17           C
ATOM   1267  O   SER A 174     -51.188  31.255  12.248  1.00 13.69           O
ATOM   1268  CB  SER A 174     -48.087  30.269  11.787  1.00 10.25           C
ATOM   1269  OG  SER A 174     -46.767  30.756  11.643  1.00 11.18           O
ATOM   1270  N   LYS A 175     -50.584  29.575  13.622  1.00 11.14           N
ATOM   1271  CA  LYS A 175     -51.945  29.073  13.742  1.00  9.50           C
ATOM   1272  C   LYS A 175     -52.812  30.064  14.502  1.00 10.05           C
ATOM   1273  O   LYS A 175     -53.923  30.395  14.076  1.00 11.39           O
ATOM   1274  CB  LYS A 175     -51.923  27.720  14.449  1.00  9.31           C
ATOM   1275  CG  LYS A 175     -53.274  27.071  14.604  1.00  9.52           C
ATOM   1276  CD  LYS A 175     -53.828  26.773  13.229  1.00 10.54           C
ATOM   1277  CE  LYS A 175     -55.076  25.932  13.292  1.00 10.27           C
ATOM   1278  NZ  LYS A 175     -55.589  25.649  11.922  1.00  9.96           N
ATOM   1279  N   PHE A 176     -52.297  30.568  15.622  1.00 11.57           N
ATOM   1280  CA  PHE A 176     -53.058  31.464  16.479  1.00  9.94           C
ATOM   1281  C   PHE A 176     -53.377  32.767  15.757  1.00 11.89           C
ATOM   1282  O   PHE A 176     -54.516  33.245  15.798  1.00 12.24           O
ATOM   1283  CB  PHE A 176     -52.251  31.712  17.748  1.00 10.22           C
ATOM   1284  CG  PHE A 176     -53.007  32.380  18.852  1.00 13.58           C
ATOM   1285  CD1 PHE A 176     -53.958  31.678  19.579  1.00 15.52           C
ATOM   1286  CD2 PHE A 176     -52.728  33.686  19.207  1.00 15.97           C
ATOM   1287  CE1 PHE A 176     -54.638  32.282  20.616  1.00 15.57           C
ATOM   1288  CE2 PHE A 176     -53.403  34.293  20.243  1.00 17.98           C
ATOM   1289  CZ  PHE A 176     -54.357  33.589  20.949  1.00 18.83           C
ATOM   1290  N   LEU A 177     -52.388  33.345  15.064  1.00 13.51           N
ATOM   1291  CA  LEU A 177     -52.623  34.599  14.355  1.00 12.95           C
ATOM   1292  C   LEU A 177     -53.502  34.400  13.127  1.00 13.30           C
ATOM   1293  O   LEU A 177     -54.225  35.322  12.733  1.00 18.32           O
ATOM   1294  CB  LEU A 177     -51.293  35.245  13.963  1.00 10.65           C
ATOM   1295  CG  LEU A 177     -50.442  35.735  15.138  1.00 11.91           C
ATOM   1296  CD1 LEU A 177     -49.091  36.254  14.670  1.00 12.03           C
ATOM   1297  CD2 LEU A 177     -51.180  36.786  15.949  1.00 17.08           C
ATOM   1298  N   GLY A 178     -53.454  33.222  12.507  1.00 12.24           N
ATOM   1299  CA  GLY A 178     -54.310  32.931  11.371  1.00 13.31           C
ATOM   1300  C   GLY A 178     -53.655  33.059  10.009  1.00 13.70           C
ATOM   1301  O   GLY A 178     -54.291  33.500   9.046  1.00 12.95           O
ATOM   1302  N   LEU A 179     -52.391  32.659   9.909  1.00 14.87           N
ATOM   1303  CA  LEU A 179     -51.662  32.759   8.652  1.00 11.27           C
ATOM   1304  C   LEU A 179     -52.210  31.784   7.618  1.00 12.75           C
ATOM   1305  O   LEU A 179     -52.780  30.741   7.952  1.00 12.75           O
ATOM   1306  CB  LEU A 179     -50.174  32.486   8.862  1.00 10.49           C
ATOM   1307  CG  LEU A 179     -49.273  33.666   9.218  1.00 10.52           C
ATOM   1308  CD1 LEU A 179     -49.693  34.297  10.534  1.00 12.17           C
ATOM   1309  CD2 LEU A 179     -47.831  33.197   9.268  1.00 12.71           C
ATOM   1310  N   SER A 180     -52.038  32.145   6.349  1.00 14.09           N
ATOM   1311  CA  SER A 180     -52.414  31.282   5.241  1.00 12.20           C
ATOM   1312  C   SER A 180     -51.517  30.049   5.193  1.00 12.14           C
ATOM   1313  O   SER A 180     -50.505  29.944   5.896  1.00 12.22           O
ATOM   1314  CB  SER A 180     -52.316  32.031   3.916  1.00 11.81           C
ATOM   1315  OG  SER A 180     -50.962  32.306   3.609  1.00 10.99           O
ATOM   1316  N   LEU A 181     -51.904  29.109   4.331  1.00 13.47           N
ATOM   1317  CA  LEU A 181     -51.153  27.869   4.170  1.00 15.01           C
ATOM   1318  C   LEU A 181     -49.687  28.150   3.842  1.00 15.45           C
ATOM   1319  O   LEU A 181     -48.768  27.705   4.551  1.00 20.14           O
ATOM   1320  CB  LEU A 181     -51.815  27.030   3.073  1.00 12.47           C
ATOM   1321  CG  LEU A 181     -51.180  25.707   2.654  1.00 13.45           C
ATOM   1322  CD1 LEU A 181     -51.182  24.759   3.816  1.00 12.76           C
ATOM   1323  CD2 LEU A 181     -51.924  25.106   1.472  1.00 14.74           C
ATOM   1324  N   THR A 182     -49.454  28.937   2.790  1.00 12.75           N
ATOM   1325  CA  THR A 182     -48.088  29.170   2.345  1.00 12.69           C
ATOM   1326  C   THR A 182     -47.310  30.029   3.332  1.00 12.43           C
ATOM   1327  O   THR A 182     -46.098  29.843   3.480  1.00 14.46           O
ATOM   1328  CB  THR A 182     -48.092  29.815   0.964  1.00 12.74           C
ATOM   1329  OG1 THR A 182     -48.811  31.050   1.021  1.00 18.83           O
ATOM   1330  CG2 THR A 182     -48.768  28.884  -0.041  1.00 12.80           C
ATOM   1331  N   LYS A 183     -47.977  30.951   4.037  1.00 11.82           N
ATOM   1332  CA  LYS A 183     -47.259  31.728   5.044  1.00 13.04           C
ATOM   1333  C   LYS A 183     -46.925  30.895   6.281  1.00 14.42           C
ATOM   1334  O   LYS A 183     -45.895  31.139   6.918  1.00 14.54           O
ATOM   1335  CB  LYS A 183     -48.036  32.992   5.425  1.00 12.93           C
ATOM   1336  CG  LYS A 183     -48.017  34.051   4.325  1.00 17.63           C
ATOM   1337  CD  LYS A 183     -48.635  35.366   4.768  1.00 18.40           C
ATOM   1338  CE  LYS A 183     -48.561  36.405   3.658  1.00 17.50           C
ATOM   1339  NZ  LYS A 183     -49.058  37.740   4.096  1.00 25.57           N
ATOM   1340  N   CYS A 184     -47.741  29.891   6.621  1.00 12.07           N
ATOM   1341  CA  CYS A 184     -47.323  28.954   7.661  1.00 10.06           C
ATOM   1342  C   CYS A 184     -46.075  28.197   7.226  1.00 11.94           C
ATOM   1343  O   CYS A 184     -45.113  28.053   8.004  1.00 13.19           O
ATOM   1344  CB  CYS A 184     -48.448  27.968   7.988  1.00 10.36           C
ATOM   1345  SG  CYS A 184     -49.888  28.665   8.847  1.00 20.14           S
ATOM   1346  N   ARG A 185     -46.068  27.721   5.974  1.00 12.12           N
ATOM   1347  CA  ARG A 185     -44.884  27.041   5.455  1.00 10.95           C
ATOM   1348  C   ARG A 185     -43.658  27.939   5.559  1.00 10.66           C
ATOM   1349  O   ARG A 185     -42.585  27.510   6.008  1.00 10.22           O
ATOM   1350  CB  ARG A 185     -45.098  26.638   3.998  1.00 12.09           C
ATOM   1351  CG  ARG A 185     -43.957  25.801   3.432  1.00 12.68           C
ATOM   1352  CD  ARG A 185     -44.096  25.638   1.932  1.00 12.01           C
ATOM   1353  NE  ARG A 185     -43.943  26.932   1.274  1.00 12.06           N
ATOM   1354  CZ  ARG A 185     -44.520  27.267   0.129  1.00 11.53           C
ATOM   1355  NH1 ARG A 185     -45.301  26.403  -0.500  1.00 15.03           N
ATOM   1356  NH2 ARG A 185     -44.318  28.471  -0.386  1.00 12.40           N
ATOM   1357  N   GLU A 186     -43.809  29.198   5.142  1.00 11.92           N
ATOM   1358  CA  GLU A 186     -42.683  30.123   5.128  1.00 11.66           C
ATOM   1359  C   GLU A 186     -42.214  30.431   6.543  1.00 10.95           C
ATOM   1360  O   GLU A 186     -41.015  30.622   6.777  1.00 10.32           O
ATOM   1361  CB  GLU A 186     -43.062  31.409   4.392  1.00  9.63           C
ATOM   1362  CG  GLU A 186     -43.321  31.245   2.899  1.00  9.14           C
ATOM   1363  CD  GLU A 186     -42.130  30.709   2.119  1.00 11.69           C
ATOM   1364  OE1 GLU A 186     -41.009  30.642   2.666  1.00 14.84           O
ATOM   1365  OE2 GLU A 186     -42.320  30.348   0.937  1.00 14.85           O
ATOM   1366  N   ALA A 187     -43.149  30.505   7.495  1.00 10.09           N
ATOM   1367  CA  ALA A 187     -42.768  30.695   8.888  1.00  9.07           C
ATOM   1368  C   ALA A 187     -41.900  29.546   9.373  1.00  9.06           C
ATOM   1369  O   ALA A 187     -40.896  29.765  10.061  1.00  9.40           O
ATOM   1370  CB  ALA A 187     -44.017  30.834   9.757  1.00 10.44           C
ATOM   1371  N   LEU A 188     -42.247  28.315   8.993  1.00 10.05           N
ATOM   1372  CA  LEU A 188     -41.402  27.185   9.383  1.00 10.82           C
ATOM   1373  C   LEU A 188     -40.021  27.275   8.737  1.00 11.06           C
ATOM   1374  O   LEU A 188     -38.993  27.042   9.398  1.00  9.66           O
ATOM   1375  CB  LEU A 188     -42.075  25.861   9.016  1.00  8.14           C
ATOM   1376  CG  LEU A 188     -43.340  25.492   9.784  1.00  7.53           C
ATOM   1377  CD1 LEU A 188     -43.925  24.207   9.223  1.00  6.36           C
ATOM   1378  CD2 LEU A 188     -43.038  25.361  11.268  1.00 10.02           C
ATOM   1379  N   ALA A 189     -39.985  27.607   7.443  1.00 12.09           N
ATOM   1380  CA  ALA A 189     -38.714  27.683   6.726  1.00 10.41           C
ATOM   1381  C   ALA A 189     -37.808  28.762   7.309  1.00 11.24           C
ATOM   1382  O   ALA A 189     -36.582  28.598   7.349  1.00 10.54           O
ATOM   1383  CB  ALA A 189     -38.963  27.933   5.241  1.00  9.83           C
ATOM   1384  N   ILE A 190     -38.389  29.883   7.744  1.00 10.68           N
ATOM   1385  CA  ILE A 190     -37.601  30.933   8.382  1.00  9.07           C
ATOM   1386  C   ILE A 190     -37.141  30.487   9.763  1.00  9.94           C
ATOM   1387  O   ILE A 190     -35.989  30.716  10.153  1.00 10.38           O
ATOM   1388  CB  ILE A 190     -38.406  32.243   8.449  1.00  8.43           C
ATOM   1389  CG1 ILE A 190     -38.674  32.774   7.040  1.00  9.00           C
ATOM   1390  CG2 ILE A 190     -37.680  33.285   9.288  1.00  8.25           C
ATOM   1391  CD1 ILE A 190     -39.720  33.866   6.990  1.00  9.08           C
ATOM   1392  N   ALA A 191     -38.033  29.845  10.525  1.00 10.16           N
ATOM   1393  CA  ALA A 191     -37.677  29.376  11.859  1.00 10.85           C
ATOM   1394  C   ALA A 191     -36.496  28.415  11.828  1.00 12.03           C
ATOM   1395  O   ALA A 191     -35.694  28.389  12.770  1.00 13.96           O
ATOM   1396  CB  ALA A 191     -38.885  28.711  12.519  1.00 11.00           C
ATOM   1397  N   VAL A 192     -36.373  27.619  10.762  1.00 11.79           N
ATOM   1398  CA  VAL A 192     -35.258  26.673  10.682  1.00 10.73           C
ATOM   1399  C   VAL A 192     -33.919  27.404  10.767  1.00 12.26           C
ATOM   1400  O   VAL A 192     -32.970  26.919  11.395  1.00 14.67           O
ATOM   1401  CB  VAL A 192     -35.368  25.821   9.405  1.00 10.27           C
ATOM   1402  CG1 VAL A 192     -34.126  24.975   9.221  1.00  9.82           C
ATOM   1403  CG2 VAL A 192     -36.587  24.930   9.484  1.00 13.76           C
ATOM   1404  N   SER A 193     -33.829  28.593  10.173  1.00 11.82           N
ATOM   1405  CA  SER A 193     -32.597  29.376  10.211  1.00 12.91           C
ATOM   1406  C   SER A 193     -32.351  30.058  11.556  1.00 13.91           C
ATOM   1407  O   SER A 193     -31.358  30.782  11.690  1.00 14.50           O
ATOM   1408  CB  SER A 193     -32.606  30.420   9.089  1.00 14.90           C
ATOM   1409  OG  SER A 193     -32.433  29.810   7.820  1.00  9.22           O
ATOM   1410  N   HIS A 194     -33.230  29.860  12.540  1.00 13.63           N
ATOM   1411  CA  HIS A 194     -33.047  30.377  13.892  1.00 12.10           C
ATOM   1412  C   HIS A 194     -32.929  29.272  14.937  1.00 14.59           C
ATOM   1413  O   HIS A 194     -33.057  29.558  16.132  1.00 18.06           O
ATOM   1414  CB  HIS A 194     -34.208  31.303  14.278  1.00 11.89           C
ATOM   1415  CG  HIS A 194     -34.293  32.571  13.482  1.00 11.57           C
ATOM   1416  ND1 HIS A 194     -34.843  32.626  12.220  1.00 11.74           N
ATOM   1417  CD2 HIS A 194     -33.964  33.845  13.804  1.00 11.59           C
ATOM   1418  CE1 HIS A 194     -34.823  33.875  11.787  1.00 11.53           C
ATOM   1419  NE2 HIS A 194     -34.295  34.635  12.730  1.00 10.52           N
ATOM   1420  N   ALA A 195     -32.686  28.024  14.528  1.00 16.00           N
ATOM   1421  CA  ALA A 195     -32.999  26.870  15.363  1.00 18.20           C
ATOM   1422  C   ALA A 195     -31.803  26.134  15.964  1.00 19.82           C
ATOM   1423  O   ALA A 195     -32.008  25.105  16.613  1.00 18.09           O
ATOM   1424  CB  ALA A 195     -33.850  25.875  14.565  1.00 13.33           C
ATOM   1425  N   GLY A 196     -30.570  26.601  15.794  1.00 18.39           N
ATOM   1426  CA  GLY A 196     -29.408  25.826  16.207  1.00 18.53           C
ATOM   1427  C   GLY A 196     -28.857  26.255  17.556  1.00 25.72           C
ATOM   1428  O   GLY A 196     -28.597  27.440  17.783  1.00 30.62           O
ATOM   1429  N   ALA A 197     -28.684  25.265  18.457  1.00 22.82           N
ATOM   1430  CA  ALA A 197     -28.048  25.467  19.760  1.00 15.16           C
ATOM   1431  C   ALA A 197     -27.532  24.147  20.337  1.00 13.33           C
ATOM   1432  O   ALA A 197     -28.281  23.165  20.429  1.00 10.51           O
ATOM   1433  CB  ALA A 197     -29.027  26.132  20.724  1.00 13.39           C
ATOM   1434  N   PRO A 198     -26.281  24.106  20.788  1.00 16.55           N
ATOM   1435  CA  PRO A 198     -25.682  22.847  21.245  1.00 18.96           C
ATOM   1436  C   PRO A 198     -26.037  22.484  22.683  1.00 19.78           C
ATOM   1437  O   PRO A 198     -26.355  23.331  23.518  1.00 20.97           O
ATOM   1438  CB  PRO A 198     -24.180  23.113  21.108  1.00 19.67           C
ATOM   1439  CG  PRO A 198     -24.054  24.559  21.253  1.00 22.43           C
ATOM   1440  CD  PRO A 198     -25.286  25.183  20.678  1.00 23.02           C
ATOM   1441  N   ILE A 199     -25.932  21.178  22.960  1.00 18.33           N
ATOM   1442  CA  ILE A 199     -26.237  20.611  24.273  1.00 17.99           C
ATOM   1443  C   ILE A 199     -25.245  20.998  25.370  1.00 19.80           C
ATOM   1444  O   ILE A 199     -25.567  20.840  26.554  1.00 24.23           O
ATOM   1445  CB  ILE A 199     -26.336  19.075  24.162  1.00 15.61           C
ATOM   1446  CG1 ILE A 199     -27.091  18.481  25.354  1.00 13.76           C
ATOM   1447  CG2 ILE A 199     -24.956  18.446  24.052  1.00 15.97           C
ATOM   1448  CD1 ILE A 199     -28.557  18.860  25.401  1.00 13.96           C
ATOM   1449  N   ALA A 200     -24.024  21.429  25.033  1.00 21.22           N
ATOM   1450  CA  ALA A 200     -23.048  21.699  26.089  1.00 19.72           C
ATOM   1451  C   ALA A 200     -23.541  22.790  27.031  1.00 20.83           C
ATOM   1452  O   ALA A 200     -23.481  22.636  28.261  1.00 27.11           O
ATOM   1453  CB  ALA A 200     -21.698  22.086  25.487  1.00 15.12           C
ATOM   1454  N   ASN A 201     -24.176  23.827  26.481  1.00 19.18           N
ATOM   1455  CA  ASN A 201     -24.640  24.903  27.346  1.00 24.44           C
ATOM   1456  C   ASN A 201     -25.798  24.461  28.208  1.00 29.85           C
ATOM   1457  O   ASN A 201     -26.281  25.239  29.040  1.00 29.31           O
ATOM   1458  CB  ASN A 201     -25.052  26.108  26.504  1.00 22.48           C
ATOM   1459  CG  ASN A 201     -23.873  26.936  26.078  1.00 17.45           C
ATOM   1460  OD1 ASN A 201     -22.830  26.930  26.728  1.00 19.89           O
ATOM   1461  ND2 ASN A 201     -24.015  27.634  24.961  1.00 18.50           N
ATOM   1462  N   ALA A 202     -26.220  23.211  28.033  1.00 32.61           N
ATOM   1463  CA  ALA A 202     -27.231  22.628  28.893  1.00 36.58           C
ATOM   1464  C   ALA A 202     -26.740  22.551  30.325  1.00 28.09           C
ATOM   1465  O   ALA A 202     -27.544  22.614  31.260  1.00 38.79           O
ATOM   1466  CB  ALA A 202     -27.621  21.237  28.391  1.00 32.38           C
ATOM   1467  N   ALA A 203     -25.435  22.404  30.532  1.00 21.67           N
ATOM   1468  CA  ALA A 203     -24.985  22.208  31.900  1.00 33.55           C
ATOM   1469  C   ALA A 203     -24.757  23.517  32.650  1.00 32.97           C
ATOM   1470  O   ALA A 203     -24.264  23.482  33.782  1.00 26.93           O
ATOM   1471  CB  ALA A 203     -23.705  21.366  31.916  1.00 40.62           C
ATOM   1472  N   THR A 204     -25.122  24.661  32.071  1.00 29.19           N
ATOM   1473  CA  THR A 204     -24.791  25.949  32.672  1.00 23.74           C
ATOM   1474  C   THR A 204     -26.014  26.865  32.704  1.00 19.52           C
ATOM   1475  O   THR A 204     -27.147  26.460  32.425  1.00 18.29           O
ATOM   1476  CB  THR A 204     -23.626  26.614  31.936  1.00 21.89           C
ATOM   1477  OG1 THR A 204     -23.188  27.751  32.695  1.00 28.36           O
ATOM   1478  CG2 THR A 204     -24.065  27.051  30.545  1.00 16.97           C
ATOM   1479  N   GLN A 205     -25.746  28.129  33.046  1.00 21.43           N
ATOM   1480  CA  GLN A 205     -26.756  29.170  33.196  1.00 20.85           C
ATOM   1481  C   GLN A 205     -27.413  29.568  31.875  1.00 18.10           C
ATOM   1482  O   GLN A 205     -28.472  30.204  31.891  1.00 16.51           O
ATOM   1483  CB  GLN A 205     -26.104  30.401  33.844  1.00 19.46           C
ATOM   1484  CG  GLN A 205     -27.049  31.522  34.270  1.00 17.11           C
ATOM   1485  CD  GLN A 205     -26.334  32.687  34.950  1.00 16.94           C
ATOM   1486  OE1 GLN A 205     -25.388  33.251  34.401  1.00 19.27           O
ATOM   1487  NE2 GLN A 205     -26.803  33.065  36.136  1.00 16.22           N
ATOM   1488  N   THR A 206     -26.815  29.221  30.733  1.00 21.20           N
ATOM   1489  CA  THR A 206     -27.378  29.638  29.449  1.00 20.96           C
ATOM   1490  C   THR A 206     -28.601  28.813  29.066  1.00 18.84           C
ATOM   1491  O   THR A 206     -29.520  29.339  28.426  1.00 18.55           O
ATOM   1492  CB  THR A 206     -26.306  29.562  28.366  1.00 20.00           C
ATOM   1493  OG1 THR A 206     -25.269  30.493  28.691  1.00 23.68           O
ATOM   1494  CG2 THR A 206     -26.881  29.931  27.002  1.00 12.66           C
ATOM   1495  N   LYS A 207     -28.631  27.535  29.461  1.00 18.56           N
ATOM   1496  CA  LYS A 207     -29.693  26.592  29.091  1.00 16.53           C
ATOM   1497  C   LYS A 207     -31.101  27.176  29.017  1.00 17.30           C
ATOM   1498  O   LYS A 207     -31.778  26.929  28.010  1.00 16.17           O
ATOM   1499  CB  LYS A 207     -29.684  25.405  30.066  1.00 18.49           C
ATOM   1500  CG  LYS A 207     -30.636  24.297  29.651  1.00 20.06           C
ATOM   1501  CD  LYS A 207     -30.667  23.149  30.641  1.00 24.66           C
ATOM   1502  CE  LYS A 207     -31.366  21.940  30.033  1.00 20.57           C
ATOM   1503  NZ  LYS A 207     -31.449  20.798  30.980  1.00 24.53           N
ATOM   1504  N   PRO A 208     -31.605  27.933  30.005  1.00 18.31           N
ATOM   1505  CA  PRO A 208     -32.994  28.406  29.891  1.00 15.66           C
ATOM   1506  C   PRO A 208     -33.260  29.206  28.631  1.00 12.60           C
ATOM   1507  O   PRO A 208     -34.360  29.092  28.075  1.00 13.28           O
ATOM   1508  CB  PRO A 208     -33.179  29.253  31.160  1.00 15.88           C
ATOM   1509  CG  PRO A 208     -32.197  28.690  32.112  1.00 12.62           C
ATOM   1510  CD  PRO A 208     -31.005  28.387  31.273  1.00 16.82           C
ATOM   1511  N   LEU A 209     -32.259  29.910  28.094  1.00 11.47           N
ATOM   1512  CA  LEU A 209     -32.506  30.753  26.934  1.00 12.35           C
ATOM   1513  C   LEU A 209     -32.840  29.923  25.708  1.00 15.34           C
ATOM   1514  O   LEU A 209     -33.530  30.419  24.806  1.00 17.63           O
ATOM   1515  CB  LEU A 209     -31.287  31.638  26.655  1.00 10.90           C
ATOM   1516  CG  LEU A 209     -31.157  32.918  27.486  1.00 13.30           C
ATOM   1517  CD1 LEU A 209     -30.850  32.621  28.957  1.00 12.08           C
ATOM   1518  CD2 LEU A 209     -30.087  33.832  26.896  1.00 13.15           C
ATOM   1519  N   HIS A 210     -32.470  28.640  25.720  1.00 13.19           N
ATOM   1520  CA  HIS A 210     -32.831  27.754  24.624  1.00 11.90           C
ATOM   1521  C   HIS A 210     -34.342  27.691  24.465  1.00 12.21           C
ATOM   1522  O   HIS A 210     -34.850  27.678  23.340  1.00 13.18           O
ATOM   1523  CB  HIS A 210     -32.261  26.357  24.862  1.00 12.60           C
ATOM   1524  CG  HIS A 210     -30.771  26.270  24.722  1.00 13.87           C
ATOM   1525  ND1 HIS A 210     -30.048  25.197  25.196  1.00 13.56           N
ATOM   1526  CD2 HIS A 210     -29.869  27.115  24.167  1.00 13.40           C
ATOM   1527  CE1 HIS A 210     -28.765  25.383  24.940  1.00 14.32           C
ATOM   1528  NE2 HIS A 210     -28.629  26.540  24.315  1.00 13.28           N
ATOM   1529  N   ILE A 211     -35.082  27.687  25.579  1.00 14.62           N
ATOM   1530  CA  ILE A 211     -36.534  27.817  25.481  1.00 14.28           C
ATOM   1531  C   ILE A 211     -36.923  29.237  25.098  1.00 13.59           C
ATOM   1532  O   ILE A 211     -37.729  29.441  24.183  1.00 14.98           O
ATOM   1533  CB  ILE A 211     -37.219  27.368  26.787  1.00 16.97           C
ATOM   1534  CG1 ILE A 211     -37.059  25.856  27.001  1.00 16.44           C
ATOM   1535  CG2 ILE A 211     -38.682  27.771  26.774  1.00 13.25           C
ATOM   1536  CD1 ILE A 211     -37.713  25.007  25.941  1.00 11.90           C
ATOM   1537  N   GLY A 212     -36.324  30.238  25.747  1.00 12.86           N
ATOM   1538  CA  GLY A 212     -36.652  31.624  25.458  1.00 13.78           C
ATOM   1539  C   GLY A 212     -36.548  31.911  23.974  1.00 14.27           C
ATOM   1540  O   GLY A 212     -37.535  32.290  23.333  1.00 13.99           O
ATOM   1541  N   ASN A 213     -35.364  31.674  23.404  1.00 13.28           N
ATOM   1542  CA  ASN A 213     -35.181  31.908  21.977  1.00 13.49           C
ATOM   1543  C   ASN A 213     -36.148  31.058  21.162  1.00 14.62           C
ATOM   1544  O   ASN A 213     -36.742  31.541  20.189  1.00 14.83           O
ATOM   1545  CB  ASN A 213     -33.733  31.612  21.591  1.00 12.69           C
ATOM   1546  CG  ASN A 213     -32.789  32.713  22.019  1.00 12.49           C
ATOM   1547  OD1 ASN A 213     -33.188  33.873  22.161  1.00  9.69           O
ATOM   1548  ND2 ASN A 213     -31.537  32.353  22.262  1.00 13.70           N
ATOM   1549  N   ALA A 214     -36.381  29.814  21.593  1.00 14.31           N
ATOM   1550  CA  ALA A 214     -37.343  28.969  20.892  1.00 13.56           C
ATOM   1551  C   ALA A 214     -38.710  29.634  20.855  1.00 15.08           C
ATOM   1552  O   ALA A 214     -39.384  29.627  19.818  1.00 15.01           O
ATOM   1553  CB  ALA A 214     -37.426  27.596  21.555  1.00 12.63           C
ATOM   1554  N   ALA A 215     -39.127  30.231  21.974  1.00 12.94           N
ATOM   1555  CA  ALA A 215     -40.349  31.023  21.979  1.00 11.96           C
ATOM   1556  C   ALA A 215     -40.178  32.286  21.142  1.00 13.09           C
ATOM   1557  O   ALA A 215     -41.059  32.647  20.352  1.00 13.05           O
ATOM   1558  CB  ALA A 215     -40.742  31.373  23.412  1.00 13.70           C
ATOM   1559  N   LYS A 216     -39.050  32.979  21.313  1.00 11.22           N
ATOM   1560  CA  LYS A 216     -38.831  34.236  20.606  1.00 10.59           C
ATOM   1561  C   LYS A 216     -38.737  34.014  19.102  1.00 13.04           C
ATOM   1562  O   LYS A 216     -39.570  34.509  18.332  1.00 11.65           O
ATOM   1563  CB  LYS A 216     -37.566  34.907  21.146  1.00 11.24           C
ATOM   1564  CG  LYS A 216     -37.299  36.293  20.603  1.00 12.26           C
ATOM   1565  CD  LYS A 216     -36.023  36.914  21.171  1.00 19.59           C
ATOM   1566  CE  LYS A 216     -34.755  36.373  20.504  1.00 28.85           C
ATOM   1567  NZ  LYS A 216     -33.495  37.015  21.010  1.00 19.70           N
ATOM   1568  N   HIS A 217     -37.763  33.208  18.676  1.00 15.59           N
ATOM   1569  CA  HIS A 217     -37.450  33.102  17.255  1.00 13.91           C
ATOM   1570  C   HIS A 217     -38.636  32.574  16.464  1.00 12.65           C
ATOM   1571  O   HIS A 217     -38.955  33.103  15.391  1.00 13.56           O
ATOM   1572  CB  HIS A 217     -36.226  32.205  17.076  1.00 13.11           C
ATOM   1573  CG  HIS A 217     -34.949  32.836  17.535  1.00 11.78           C
ATOM   1574  ND1 HIS A 217     -33.779  32.126  17.698  1.00 11.30           N
ATOM   1575  CD2 HIS A 217     -34.649  34.126  17.818  1.00 12.67           C
ATOM   1576  CE1 HIS A 217     -32.822  32.946  18.097  1.00 14.61           C
ATOM   1577  NE2 HIS A 217     -33.323  34.166  18.173  1.00 15.11           N
ATOM   1578  N   GLY A 218     -39.343  31.581  17.008  1.00 13.18           N
ATOM   1579  CA  GLY A 218     -40.538  31.105  16.337  1.00 11.35           C
ATOM   1580  C   GLY A 218     -41.485  32.242  16.035  1.00  9.98           C
ATOM   1581  O   GLY A 218     -41.855  32.468  14.878  1.00  9.90           O
ATOM   1582  N   MET A 219     -41.791  33.053  17.053  1.00  9.63           N
ATOM   1583  CA  MET A 219     -42.641  34.214  16.821  1.00 10.31           C
ATOM   1584  C   MET A 219     -42.039  35.113  15.755  1.00 12.62           C
ATOM   1585  O   MET A 219     -42.719  35.491  14.791  1.00 10.93           O
ATOM   1586  CB  MET A 219     -42.850  35.000  18.115  1.00 10.57           C
ATOM   1587  CG  MET A 219     -43.884  36.113  17.976  1.00 10.63           C
ATOM   1588  SD  MET A 219     -44.049  37.146  19.444  1.00 12.65           S
ATOM   1589  CE  MET A 219     -44.568  35.941  20.669  1.00 14.05           C
ATOM   1590  N   GLU A 220     -40.736  35.399  15.866  1.00 13.76           N
ATOM   1591  CA  GLU A 220     -40.102  36.261  14.876  1.00 13.40           C
ATOM   1592  C   GLU A 220     -40.271  35.675  13.485  1.00 12.39           C
ATOM   1593  O   GLU A 220     -40.662  36.387  12.548  1.00 11.91           O
ATOM   1594  CB  GLU A 220     -38.619  36.451  15.201  1.00 15.79           C
ATOM   1595  CG  GLU A 220     -38.324  37.261  16.458  1.00 20.51           C
ATOM   1596  CD  GLU A 220     -36.831  37.500  16.659  1.00 34.03           C
ATOM   1597  OE1 GLU A 220     -36.024  36.965  15.865  1.00 41.59           O
ATOM   1598  OE2 GLU A 220     -36.464  38.221  17.613  1.00 30.94           O
ATOM   1599  N   ALA A 221     -40.085  34.357  13.351  1.00 11.94           N
ATOM   1600  CA  ALA A 221     -40.237  33.755  12.036  1.00  9.70           C
ATOM   1601  C   ALA A 221     -41.640  34.000  11.508  1.00 10.32           C
ATOM   1602  O   ALA A 221     -41.806  34.491  10.384  1.00 10.41           O
ATOM   1603  CB  ALA A 221     -39.929  32.260  12.093  1.00  8.42           C
ATOM   1604  N   THR A 222     -42.655  33.785  12.355  1.00  9.27           N
ATOM   1605  CA  THR A 222     -44.022  34.025  11.914  1.00  9.44           C
ATOM   1606  C   THR A 222     -44.180  35.464  11.448  1.00 11.27           C
ATOM   1607  O   THR A 222     -44.705  35.713  10.354  1.00 11.64           O
ATOM   1608  CB  THR A 222     -45.011  33.699  13.034  1.00  9.17           C
ATOM   1609  OG1 THR A 222     -44.945  32.300  13.339  1.00  9.64           O
ATOM   1610  CG2 THR A 222     -46.433  34.050  12.615  1.00  7.36           C
ATOM   1611  N   PHE A 223     -43.641  36.418  12.215  1.00 12.48           N
ATOM   1612  CA  PHE A 223     -43.756  37.814  11.808  1.00 12.24           C
ATOM   1613  C   PHE A 223     -43.096  38.031  10.454  1.00 11.44           C
ATOM   1614  O   PHE A 223     -43.699  38.624   9.550  1.00 11.48           O
ATOM   1615  CB  PHE A 223     -43.145  38.729  12.868  1.00 12.43           C
ATOM   1616  CG  PHE A 223     -43.960  38.823  14.123  1.00 12.36           C
ATOM   1617  CD1 PHE A 223     -45.286  38.415  14.136  1.00 10.95           C
ATOM   1618  CD2 PHE A 223     -43.409  39.328  15.287  1.00 16.53           C
ATOM   1619  CE1 PHE A 223     -46.041  38.500  15.289  1.00 11.77           C
ATOM   1620  CE2 PHE A 223     -44.162  39.418  16.447  1.00 19.73           C
ATOM   1621  CZ  PHE A 223     -45.481  39.002  16.445  1.00 15.95           C
ATOM   1622  N   LEU A 224     -41.893  37.481  10.266  1.00 10.07           N
ATOM   1623  CA  LEU A 224     -41.221  37.650   8.985  1.00 10.74           C
ATOM   1624  C   LEU A 224     -42.017  36.982   7.874  1.00 10.97           C
ATOM   1625  O   LEU A 224     -42.068  37.488   6.748  1.00 10.64           O
ATOM   1626  CB  LEU A 224     -39.799  37.095   9.055  1.00 12.88           C
ATOM   1627  CG  LEU A 224     -38.829  37.885   9.942  1.00 13.29           C
ATOM   1628  CD1 LEU A 224     -37.512  37.134  10.120  1.00 12.88           C
ATOM   1629  CD2 LEU A 224     -38.588  39.295   9.412  1.00 10.33           C
ATOM   1630  N   ALA A 225     -42.668  35.853   8.182  1.00 12.26           N
ATOM   1631  CA  ALA A 225     -43.528  35.211   7.195  1.00 10.55           C
ATOM   1632  C   ALA A 225     -44.716  36.096   6.852  1.00 12.59           C
ATOM   1633  O   ALA A 225     -45.137  36.166   5.691  1.00 12.97           O
ATOM   1634  CB  ALA A 225     -44.004  33.855   7.711  1.00  9.96           C
ATOM   1635  N   MET A 226     -45.267  36.786   7.854  1.00 14.50           N
ATOM   1636  CA  MET A 226     -46.404  37.659   7.600  1.00 14.81           C
ATOM   1637  C   MET A 226     -46.014  38.802   6.679  1.00 14.95           C
ATOM   1638  O   MET A 226     -46.831  39.256   5.870  1.00 17.40           O
ATOM   1639  CB  MET A 226     -46.958  38.178   8.923  1.00 11.61           C
ATOM   1640  CG  MET A 226     -47.642  37.107   9.730  1.00  8.25           C
ATOM   1641  SD  MET A 226     -48.046  37.664  11.375  1.00  7.36           S
ATOM   1642  CE  MET A 226     -49.404  38.765  11.022  1.00  8.84           C
ATOM   1643  N   LEU A 227     -44.765  39.254   6.765  1.00 11.77           N
ATOM   1644  CA  LEU A 227     -44.267  40.287   5.874  1.00 11.62           C
ATOM   1645  C   LEU A 227     -43.926  39.746   4.496  1.00 12.79           C
ATOM   1646  O   LEU A 227     -43.586  40.534   3.607  1.00 16.81           O
ATOM   1647  CB  LEU A 227     -43.038  40.960   6.489  1.00 12.00           C
ATOM   1648  CG  LEU A 227     -43.321  41.757   7.764  1.00 12.89           C
ATOM   1649  CD1 LEU A 227     -42.029  42.224   8.403  1.00 14.94           C
ATOM   1650  CD2 LEU A 227     -44.220  42.942   7.458  1.00 10.89           C
ATOM   1651  N   GLY A 228     -44.022  38.434   4.293  1.00 12.38           N
ATOM   1652  CA  GLY A 228     -43.776  37.845   2.995  1.00 14.26           C
ATOM   1653  C   GLY A 228     -42.367  37.362   2.753  1.00 11.76           C
ATOM   1654  O   GLY A 228     -42.022  37.069   1.602  1.00 15.41           O
ATOM   1655  N   LEU A 229     -41.536  37.287   3.787  1.00 10.32           N
ATOM   1656  CA  LEU A 229     -40.194  36.749   3.624  1.00 10.44           C
ATOM   1657  C   LEU A 229     -40.285  35.267   3.279  1.00 11.43           C
ATOM   1658  O   LEU A 229     -41.044  34.522   3.906  1.00 11.13           O
ATOM   1659  CB  LEU A 229     -39.374  36.963   4.894  1.00 11.79           C
ATOM   1660  CG  LEU A 229     -37.892  36.584   4.825  1.00 10.95           C
ATOM   1661  CD1 LEU A 229     -37.125  37.528   3.906  1.00 11.57           C
ATOM   1662  CD2 LEU A 229     -37.290  36.566   6.219  1.00  9.72           C
ATOM   1663  N   GLN A 230     -39.550  34.852   2.251  1.00 13.09           N
ATOM   1664  CA  GLN A 230     -39.596  33.488   1.740  1.00 11.07           C
ATOM   1665  C   GLN A 230     -38.365  32.694   2.166  1.00 10.77           C
ATOM   1666  O   GLN A 230     -37.263  33.241   2.281  1.00 11.50           O
ATOM   1667  CB  GLN A 230     -39.709  33.499   0.214  1.00 13.32           C
ATOM   1668  CG  GLN A 230     -40.976  34.150  -0.313  1.00 11.88           C
ATOM   1669  CD  GLN A 230     -41.007  34.217  -1.826  1.00 15.20           C
ATOM   1670  OE1 GLN A 230     -39.964  34.301  -2.473  1.00 21.36           O
ATOM   1671  NE2 GLN A 230     -42.202  34.162  -2.399  1.00 12.98           N
ATOM   1672  N   GLY A 231     -38.570  31.401   2.415  1.00 10.35           N
ATOM   1673  CA  GLY A 231     -37.495  30.464   2.682  1.00 10.54           C
ATOM   1674  C   GLY A 231     -37.547  29.293   1.723  1.00  9.74           C
ATOM   1675  O   GLY A 231     -38.276  29.345   0.729  1.00  9.71           O
ATOM   1676  N   ASN A 232     -36.809  28.225   2.011  1.00  9.65           N
ATOM   1677  CA  ASN A 232     -36.793  27.065   1.130  1.00  9.72           C
ATOM   1678  C   ASN A 232     -38.113  26.318   1.290  1.00 10.37           C
ATOM   1679  O   ASN A 232     -38.451  25.858   2.385  1.00  9.87           O
ATOM   1680  CB  ASN A 232     -35.603  26.165   1.462  1.00 11.80           C
ATOM   1681  CG  ASN A 232     -35.395  25.056   0.443  1.00 10.94           C
ATOM   1682  OD1 ASN A 232     -36.341  24.397   0.020  1.00 10.32           O
ATOM   1683  ND2 ASN A 232     -34.142  24.841   0.052  1.00 11.07           N
ATOM   1684  N   LYS A 233     -38.844  26.183   0.186  1.00 13.95           N
ATOM   1685  CA  LYS A 233     -40.173  25.583   0.196  1.00 12.59           C
ATOM   1686  C   LYS A 233     -40.173  24.106   0.585  1.00 12.14           C
ATOM   1687  O   LYS A 233     -41.242  23.558   0.876  1.00 14.10           O
ATOM   1688  CB  LYS A 233     -40.808  25.801  -1.175  1.00 15.97           C
ATOM   1689  CG  LYS A 233     -41.052  27.285  -1.458  1.00 22.45           C
ATOM   1690  CD  LYS A 233     -41.634  27.547  -2.838  1.00 34.93           C
ATOM   1691  CE  LYS A 233     -41.802  29.045  -3.069  1.00 27.51           C
ATOM   1692  NZ  LYS A 233     -42.315  29.350  -4.432  1.00 19.51           N
ATOM   1693  N   GLN A 234     -39.017  23.438   0.557  1.00 11.24           N
ATOM   1694  CA  GLN A 234     -38.914  22.032   0.932  1.00 12.11           C
ATOM   1695  C   GLN A 234     -37.906  21.838   2.062  1.00 11.36           C
ATOM   1696  O   GLN A 234     -37.227  20.813   2.130  1.00 10.89           O
ATOM   1697  CB  GLN A 234     -38.587  21.165  -0.285  1.00 11.31           C
ATOM   1698  CG  GLN A 234     -37.277  21.469  -0.991  1.00 16.87           C
ATOM   1699  CD  GLN A 234     -37.055  20.568  -2.199  1.00 27.99           C
ATOM   1700  OE1 GLN A 234     -37.054  19.341  -2.082  1.00 34.30           O
ATOM   1701  NE2 GLN A 234     -36.878  21.178  -3.372  1.00 15.84           N
ATOM   1702  N   ILE A 235     -37.839  22.821   2.968  1.00 11.87           N
ATOM   1703  CA  ILE A 235     -36.846  22.856   4.041  1.00 10.91           C
ATOM   1704  C   ILE A 235     -36.906  21.607   4.911  1.00 10.84           C
ATOM   1705  O   ILE A 235     -35.881  21.164   5.442  1.00 12.70           O
ATOM   1706  CB  ILE A 235     -37.042  24.136   4.885  1.00  9.10           C
ATOM   1707  CG1 ILE A 235     -35.824  24.421   5.763  1.00  9.61           C
ATOM   1708  CG2 ILE A 235     -38.298  24.051   5.747  1.00  8.69           C
ATOM   1709  CD1 ILE A 235     -34.584  24.782   4.989  1.00 12.30           C
ATOM   1710  N   LEU A 236     -38.079  21.001   5.052  1.00 10.90           N
ATOM   1711  CA  LEU A 236     -38.226  19.838   5.915  1.00 11.76           C
ATOM   1712  C   LEU A 236     -37.989  18.536   5.162  1.00 15.15           C
ATOM   1713  O   LEU A 236     -38.053  17.462   5.767  1.00 19.01           O
ATOM   1714  CB  LEU A 236     -39.608  19.824   6.584  1.00 11.88           C
ATOM   1715  CG  LEU A 236     -39.979  21.021   7.469  1.00 12.64           C
ATOM   1716  CD1 LEU A 236     -41.369  20.833   8.045  1.00 10.96           C
ATOM   1717  CD2 LEU A 236     -38.960  21.234   8.584  1.00 12.71           C
ATOM   1718  N   ASP A 237     -37.681  18.611   3.867  1.00 13.71           N
ATOM   1719  CA  ASP A 237     -37.404  17.430   3.068  1.00 13.20           C
ATOM   1720  C   ASP A 237     -35.934  17.313   2.723  1.00 12.89           C
ATOM   1721  O   ASP A 237     -35.534  16.323   2.103  1.00 19.67           O
ATOM   1722  CB  ASP A 237     -38.165  17.520   1.734  1.00 16.45           C
ATOM   1723  CG  ASP A 237     -39.664  17.438   1.889  1.00 17.03           C
ATOM   1724  OD1 ASP A 237     -40.197  16.322   1.988  1.00 20.47           O
ATOM   1725  OD2 ASP A 237     -40.314  18.503   1.898  1.00 14.87           O
ATOM   1726  N   LEU A 238     -35.114  18.257   3.162  1.00 11.60           N
ATOM   1727  CA  LEU A 238     -33.701  18.260   2.828  1.00 11.42           C
ATOM   1728  C   LEU A 238     -32.866  17.922   4.054  1.00 13.16           C
ATOM   1729  O   LEU A 238     -33.081  18.487   5.132  1.00 15.50           O
ATOM   1730  CB  LEU A 238     -33.294  19.626   2.270  1.00 10.20           C
ATOM   1731  CG  LEU A 238     -34.000  20.118   0.997  1.00  9.46           C
ATOM   1732  CD1 LEU A 238     -33.614  21.557   0.695  1.00  8.13           C
ATOM   1733  CD2 LEU A 238     -33.735  19.232  -0.203  1.00  9.97           C
ATOM   1734  N   GLY A 239     -31.904  17.015   3.879  1.00 13.02           N
ATOM   1735  CA  GLY A 239     -30.906  16.819   4.910  1.00  9.59           C
ATOM   1736  C   GLY A 239     -30.013  18.025   5.079  1.00 12.33           C
ATOM   1737  O   GLY A 239     -29.438  18.217   6.155  1.00 16.74           O
ATOM   1738  N   SER A 240     -29.910  18.855   4.042  1.00 11.44           N
ATOM   1739  CA  SER A 240     -29.181  20.111   4.078  1.00  9.52           C
ATOM   1740  C   SER A 240     -30.019  21.241   4.644  1.00 10.73           C
ATOM   1741  O   SER A 240     -29.528  22.369   4.735  1.00 14.50           O
ATOM   1742  CB  SER A 240     -28.710  20.483   2.675  1.00 10.35           C
ATOM   1743  OG  SER A 240     -29.816  20.743   1.828  1.00 10.13           O
ATOM   1744  N   GLY A 241     -31.274  20.968   4.985  1.00 10.93           N
ATOM   1745  CA  GLY A 241     -32.150  21.942   5.595  1.00 11.15           C
ATOM   1746  C   GLY A 241     -32.306  21.670   7.076  1.00 13.08           C
ATOM   1747  O   GLY A 241     -31.321  21.685   7.825  1.00 15.03           O
ATOM   1748  N   PHE A 242     -33.545  21.422   7.505  1.00 10.51           N
ATOM   1749  CA  PHE A 242     -33.797  21.077   8.899  1.00 14.30           C
ATOM   1750  C   PHE A 242     -32.964  19.865   9.315  1.00 14.26           C
ATOM   1751  O   PHE A 242     -32.423  19.814  10.431  1.00 17.02           O
ATOM   1752  CB  PHE A 242     -35.294  20.811   9.084  1.00 13.47           C
ATOM   1753  CG  PHE A 242     -35.713  20.610  10.512  1.00 14.40           C
ATOM   1754  CD1 PHE A 242     -35.699  21.670  11.405  1.00 12.65           C
ATOM   1755  CD2 PHE A 242     -36.137  19.369  10.959  1.00 12.67           C
ATOM   1756  CE1 PHE A 242     -36.094  21.495  12.716  1.00 13.13           C
ATOM   1757  CE2 PHE A 242     -36.533  19.188  12.270  1.00 12.41           C
ATOM   1758  CZ  PHE A 242     -36.512  20.253  13.149  1.00 14.00           C
ATOM   1759  N   GLY A 243     -32.785  18.912   8.398  1.00 10.24           N
ATOM   1760  CA  GLY A 243     -32.004  17.722   8.680  1.00 13.57           C
ATOM   1761  C   GLY A 243     -30.565  17.996   9.059  1.00 15.16           C
ATOM   1762  O   GLY A 243     -29.873  17.075   9.510  1.00 18.31           O
ATOM   1763  N   ALA A 244     -30.096  19.232   8.882  1.00 13.33           N
ATOM   1764  CA  ALA A 244     -28.763  19.590   9.346  1.00 16.14           C
ATOM   1765  C   ALA A 244     -28.612  19.401  10.849  1.00 17.71           C
ATOM   1766  O   ALA A 244     -27.481  19.325  11.339  1.00 19.33           O
ATOM   1767  CB  ALA A 244     -28.430  21.033   8.964  1.00 15.46           C
ATOM   1768  N   PHE A 245     -29.713  19.338  11.596  1.00 14.52           N
ATOM   1769  CA  PHE A 245     -29.618  19.202  13.043  1.00 14.56           C
ATOM   1770  C   PHE A 245     -29.647  17.756  13.520  1.00 16.77           C
ATOM   1771  O   PHE A 245     -29.529  17.520  14.727  1.00 16.30           O
ATOM   1772  CB  PHE A 245     -30.742  19.984  13.721  1.00 15.04           C
ATOM   1773  CG  PHE A 245     -30.737  21.443  13.395  1.00 15.37           C
ATOM   1774  CD1 PHE A 245     -31.724  21.993  12.597  1.00 13.50           C
ATOM   1775  CD2 PHE A 245     -29.737  22.268  13.882  1.00 14.91           C
ATOM   1776  CE1 PHE A 245     -31.716  23.340  12.292  1.00 14.56           C
ATOM   1777  CE2 PHE A 245     -29.724  23.613  13.581  1.00 16.30           C
ATOM   1778  CZ  PHE A 245     -30.715  24.151  12.786  1.00 17.40           C
ATOM   1779  N   TYR A 246     -29.792  16.788  12.618  1.00 17.55           N
ATOM   1780  CA  TYR A 246     -29.983  15.399  13.008  1.00 20.09           C
ATOM   1781  C   TYR A 246     -29.087  14.470  12.207  1.00 24.68           C
ATOM   1782  O   TYR A 246     -28.871  14.674  11.008  1.00 26.42           O
ATOM   1783  CB  TYR A 246     -31.435  14.966  12.809  1.00 18.88           C
ATOM   1784  CG  TYR A 246     -32.406  15.765  13.626  1.00 16.70           C
ATOM   1785  CD1 TYR A 246     -32.973  16.926  13.119  1.00 20.16           C
ATOM   1786  CD2 TYR A 246     -32.727  15.385  14.918  1.00 16.18           C
ATOM   1787  CE1 TYR A 246     -33.856  17.668  13.868  1.00 20.04           C
ATOM   1788  CE2 TYR A 246     -33.605  16.117  15.673  1.00 19.68           C
ATOM   1789  CZ  TYR A 246     -34.166  17.257  15.146  1.00 19.00           C
ATOM   1790  OH  TYR A 246     -35.038  17.983  15.913  1.00 14.63           O
ATOM   1791  N   ALA A 247     -28.571  13.448  12.883  1.00 26.10           N
ATOM   1792  CA  ALA A 247     -27.925  12.339  12.204  1.00 20.91           C
ATOM   1793  C   ALA A 247     -28.984  11.417  11.616  1.00 36.00           C
ATOM   1794  O   ALA A 247     -30.012  11.150  12.247  1.00 35.02           O
ATOM   1795  CB  ALA A 247     -27.038  11.566  13.173  1.00 20.56           C
ATOM   1796  N   ASN A 248     -28.721  10.924  10.404  1.00 42.35           N
ATOM   1797  CA  ASN A 248     -29.601   9.967   9.731  1.00 36.36           C
ATOM   1798  C   ASN A 248     -31.029  10.506   9.626  1.00 28.09           C
ATOM   1799  O   ASN A 248     -32.006   9.808   9.908  1.00 33.21           O
ATOM   1800  CB  ASN A 248     -29.569   8.612  10.440  1.00 45.27           C
ATOM   1801  CG  ASN A 248     -30.065   7.483   9.564  1.00 58.93           C
ATOM   1802  OD1 ASN A 248     -29.830   7.470   8.354  1.00 49.34           O
ATOM   1803  ND2 ASN A 248     -30.750   6.519  10.172  1.00 66.65           N
ATOM   1804  N   TYR A 249     -31.147  11.775   9.242  1.00 23.35           N
ATOM   1805  CA  TYR A 249     -32.453  12.404   9.076  1.00 23.35           C
ATOM   1806  C   TYR A 249     -33.221  11.743   7.937  1.00 19.61           C
ATOM   1807  O   TYR A 249     -32.708  11.620   6.821  1.00 26.10           O
ATOM   1808  CB  TYR A 249     -32.266  13.894   8.793  1.00 20.26           C
ATOM   1809  CG  TYR A 249     -33.538  14.713   8.712  1.00 18.91           C
ATOM   1810  CD1 TYR A 249     -34.243  15.060   9.858  1.00 19.13           C
ATOM   1811  CD2 TYR A 249     -34.020  15.161   7.487  1.00 17.44           C
ATOM   1812  CE1 TYR A 249     -35.402  15.820   9.784  1.00 17.07           C
ATOM   1813  CE2 TYR A 249     -35.176  15.923   7.403  1.00 15.77           C
ATOM   1814  CZ  TYR A 249     -35.862  16.246   8.553  1.00 13.82           C
ATOM   1815  OH  TYR A 249     -37.009  16.998   8.468  1.00 12.46           O
ATOM   1816  N   SER A 250     -34.460  11.332   8.209  1.00 14.79           N
ATOM   1817  CA  SER A 250     -35.271  10.597   7.236  1.00 19.31           C
ATOM   1818  C   SER A 250     -36.724  11.038   7.353  1.00 16.79           C
ATOM   1819  O   SER A 250     -37.539  10.388   8.020  1.00 14.24           O
ATOM   1820  CB  SER A 250     -35.128   9.084   7.431  1.00 23.41           C
ATOM   1821  OG  SER A 250     -35.791   8.370   6.402  1.00 29.84           O
ATOM   1822  N   PRO A 251     -37.089  12.143   6.700  1.00 16.47           N
ATOM   1823  CA  PRO A 251     -38.440  12.686   6.874  1.00 16.36           C
ATOM   1824  C   PRO A 251     -39.498  11.873   6.141  1.00 15.57           C
ATOM   1825  O   PRO A 251     -39.230  11.214   5.133  1.00 15.84           O
ATOM   1826  CB  PRO A 251     -38.327  14.099   6.290  1.00 14.28           C
ATOM   1827  CG  PRO A 251     -37.264  13.989   5.262  1.00 12.96           C
ATOM   1828  CD  PRO A 251     -36.289  12.944   5.755  1.00 17.17           C
ATOM   1829  N   GLU A 252     -40.721  11.942   6.662  1.00 15.35           N
ATOM   1830  CA  GLU A 252     -41.871  11.268   6.079  1.00 19.55           C
ATOM   1831  C   GLU A 252     -43.033  12.241   5.992  1.00 19.74           C
ATOM   1832  O   GLU A 252     -43.120  13.201   6.763  1.00 16.66           O
ATOM   1833  CB  GLU A 252     -42.311  10.040   6.884  1.00 19.51           C
ATOM   1834  CG  GLU A 252     -41.305   8.916   6.912  1.00 30.89           C
ATOM   1835  CD  GLU A 252     -41.845   7.685   7.613  1.00 36.09           C
ATOM   1836  OE1 GLU A 252     -43.004   7.728   8.081  1.00 26.37           O
ATOM   1837  OE2 GLU A 252     -41.110   6.677   7.701  1.00 34.55           O
ATOM   1838  N   ASP A 253     -43.916  11.995   5.028  1.00 18.58           N
ATOM   1839  CA  ASP A 253     -45.126  12.792   4.919  1.00 17.09           C
ATOM   1840  C   ASP A 253     -45.971  12.642   6.175  1.00 21.12           C
ATOM   1841  O   ASP A 253     -45.979  11.595   6.828  1.00 17.40           O
ATOM   1842  CB  ASP A 253     -45.949  12.357   3.709  1.00 19.57           C
ATOM   1843  CG  ASP A 253     -45.296  12.713   2.399  1.00 24.79           C
ATOM   1844  OD1 ASP A 253     -44.286  13.440   2.415  1.00 31.01           O
ATOM   1845  OD2 ASP A 253     -45.791  12.260   1.349  1.00 29.36           O
ATOM   1846  N   LEU A 254     -46.688  13.696   6.509  1.00 24.18           N
ATOM   1847  CA  LEU A 254     -47.627  13.547   7.602  1.00 19.22           C
ATOM   1848  C   LEU A 254     -48.864  12.841   7.061  1.00 17.33           C
ATOM   1849  O   LEU A 254     -49.173  12.953   5.871  1.00 20.70           O
ATOM   1850  CB  LEU A 254     -48.010  14.905   8.179  1.00 15.65           C
ATOM   1851  CG  LEU A 254     -46.890  15.768   8.754  1.00 12.58           C
ATOM   1852  CD1 LEU A 254     -47.446  17.086   9.265  1.00 11.22           C
ATOM   1853  CD2 LEU A 254     -46.174  15.013   9.856  1.00 12.50           C
ATOM   1854  N   PRO A 255     -49.583  12.100   7.895  1.00 15.89           N
ATOM   1855  CA  PRO A 255     -50.771  11.413   7.386  1.00 19.10           C
ATOM   1856  C   PRO A 255     -51.816  12.428   6.957  1.00 23.28           C
ATOM   1857  O   PRO A 255     -51.877  13.549   7.469  1.00 23.84           O
ATOM   1858  CB  PRO A 255     -51.252  10.588   8.585  1.00 21.95           C
ATOM   1859  CG  PRO A 255     -50.679  11.277   9.777  1.00 17.74           C
ATOM   1860  CD  PRO A 255     -49.365  11.848   9.330  1.00 16.08           C
ATOM   1861  N   SER A 256     -52.619  12.038   5.973  1.00 17.34           N
ATOM   1862  CA  SER A 256     -53.725  12.882   5.555  1.00 17.09           C
ATOM   1863  C   SER A 256     -54.666  13.120   6.729  1.00 20.03           C
ATOM   1864  O   SER A 256     -54.819  12.268   7.609  1.00 19.88           O
ATOM   1865  CB  SER A 256     -54.469  12.234   4.387  1.00 29.03           C
ATOM   1866  OG  SER A 256     -55.670  12.922   4.095  1.00 32.63           O
ATOM   1867  N   LEU A 257     -55.308  14.292   6.740  1.00 21.71           N
ATOM   1868  CA  LEU A 257     -56.287  14.574   7.787  1.00 19.77           C
ATOM   1869  C   LEU A 257     -57.405  13.543   7.802  1.00 21.47           C
ATOM   1870  O   LEU A 257     -58.152  13.461   8.783  1.00 21.91           O
ATOM   1871  CB  LEU A 257     -56.861  15.987   7.644  1.00 15.63           C
ATOM   1872  CG  LEU A 257     -55.891  17.122   7.988  1.00 19.47           C
ATOM   1873  CD1 LEU A 257     -56.524  18.487   7.754  1.00 16.52           C
ATOM   1874  CD2 LEU A 257     -55.399  16.992   9.427  1.00 15.25           C
ATOM   1875  N   ASP A 258     -57.536  12.756   6.734  1.00 21.67           N
ATOM   1876  CA  ASP A 258     -58.499  11.671   6.736  1.00 21.22           C
ATOM   1877  C   ASP A 258     -58.096  10.567   7.704  1.00 21.47           C
ATOM   1878  O   ASP A 258     -58.954   9.791   8.139  1.00 19.98           O
ATOM   1879  CB  ASP A 258     -58.612  11.091   5.325  1.00 22.26           C
ATOM   1880  CG  ASP A 258     -59.367  11.999   4.377  1.00 30.49           C
ATOM   1881  OD1 ASP A 258     -59.959  12.999   4.842  1.00 29.97           O
ATOM   1882  OD2 ASP A 258     -59.361  11.708   3.162  1.00 29.38           O
ATOM   1883  N   SER A 259     -56.809  10.488   8.054  1.00 18.52           N
ATOM   1884  CA  SER A 259     -56.294   9.453   8.942  1.00 17.13           C
ATOM   1885  C   SER A 259     -55.442   9.996  10.090  1.00 19.44           C
ATOM   1886  O   SER A 259     -54.858   9.199  10.834  1.00 18.30           O
ATOM   1887  CB  SER A 259     -55.506   8.412   8.136  1.00 16.53           C
ATOM   1888  OG  SER A 259     -54.405   8.999   7.462  1.00 26.36           O
ATOM   1889  N   HIS A 260     -55.365  11.316  10.262  1.00 17.87           N
ATOM   1890  CA  HIS A 260     -54.474  11.916  11.253  1.00 15.47           C
ATOM   1891  C   HIS A 260     -54.917  11.646  12.692  1.00 14.58           C
ATOM   1892  O   HIS A 260     -56.105  11.703  13.020  1.00 17.11           O
ATOM   1893  CB  HIS A 260     -54.375  13.422  11.023  1.00 15.73           C
ATOM   1894  CG  HIS A 260     -53.537  14.130  12.041  1.00 15.30           C
ATOM   1895  ND1 HIS A 260     -54.082  14.909  13.039  1.00 11.72           N
ATOM   1896  CD2 HIS A 260     -52.196  14.166  12.225  1.00 12.38           C
ATOM   1897  CE1 HIS A 260     -53.113  15.401  13.789  1.00 10.93           C
ATOM   1898  NE2 HIS A 260     -51.958  14.965  13.317  1.00 10.15           N
ATOM   1899  N   ILE A 261     -53.937  11.360  13.553  1.00 12.90           N
ATOM   1900  CA  ILE A 261     -54.125  11.169  14.989  1.00 10.40           C
ATOM   1901  C   ILE A 261     -53.169  12.094  15.737  1.00 11.06           C
ATOM   1902  O   ILE A 261     -51.995  12.201  15.366  1.00 13.25           O
ATOM   1903  CB  ILE A 261     -53.866   9.708  15.399  1.00  9.95           C
ATOM   1904  CG1 ILE A 261     -54.760   8.759  14.607  1.00 13.30           C
ATOM   1905  CG2 ILE A 261     -54.108   9.523  16.887  1.00 11.16           C
ATOM   1906  CD1 ILE A 261     -54.397   7.307  14.794  1.00 20.29           C
ATOM   1907  N   TRP A 262     -53.669  12.777  16.768  1.00 10.83           N
ATOM   1908  CA  TRP A 262     -52.804  13.627  17.579  1.00  9.05           C
ATOM   1909  C   TRP A 262     -51.764  12.773  18.297  1.00  9.87           C
ATOM   1910  O   TRP A 262     -52.067  11.681  18.784  1.00 10.31           O
ATOM   1911  CB  TRP A 262     -53.609  14.395  18.635  1.00  9.41           C
ATOM   1912  CG  TRP A 262     -54.564  15.437  18.148  1.00  9.00           C
ATOM   1913  CD1 TRP A 262     -55.913  15.306  18.022  1.00 10.27           C
ATOM   1914  CD2 TRP A 262     -54.255  16.788  17.772  1.00 10.80           C
ATOM   1915  NE1 TRP A 262     -56.463  16.479  17.566  1.00 11.86           N
ATOM   1916  CE2 TRP A 262     -55.466  17.404  17.402  1.00 11.58           C
ATOM   1917  CE3 TRP A 262     -53.071  17.529  17.695  1.00 13.36           C
ATOM   1918  CZ2 TRP A 262     -55.530  18.728  16.968  1.00 11.80           C
ATOM   1919  CZ3 TRP A 262     -53.136  18.843  17.260  1.00 11.27           C
ATOM   1920  CH2 TRP A 262     -54.357  19.428  16.903  1.00 12.40           C
ATOM   1921  N   LEU A 263     -50.525  13.270  18.363  1.00 10.51           N
ATOM   1922  CA  LEU A 263     -49.489  12.542  19.094  1.00  8.83           C
ATOM   1923  C   LEU A 263     -49.707  12.617  20.599  1.00 12.52           C
ATOM   1924  O   LEU A 263     -49.519  11.621  21.307  1.00 13.25           O
ATOM   1925  CB  LEU A 263     -48.104  13.064  18.725  1.00  7.81           C
ATOM   1926  CG  LEU A 263     -47.643  12.744  17.306  1.00  7.77           C
ATOM   1927  CD1 LEU A 263     -46.362  13.477  16.992  1.00 10.13           C
ATOM   1928  CD2 LEU A 263     -47.431  11.253  17.180  1.00  7.60           C
ATOM   1929  N   LEU A 264     -50.099  13.791  21.108  1.00 16.85           N
ATOM   1930  CA  LEU A 264     -50.303  13.943  22.547  1.00 18.37           C
ATOM   1931  C   LEU A 264     -51.409  13.026  23.050  1.00 14.21           C
ATOM   1932  O   LEU A 264     -51.381  12.586  24.205  1.00 11.69           O
ATOM   1933  CB  LEU A 264     -50.617  15.403  22.886  1.00 17.70           C
ATOM   1934  CG  LEU A 264     -50.704  15.761  24.375  1.00 13.12           C
ATOM   1935  CD1 LEU A 264     -49.381  15.498  25.074  1.00 13.02           C
ATOM   1936  CD2 LEU A 264     -51.126  17.213  24.570  1.00 14.05           C
ATOM   1937  N   ASP A 265     -52.389  12.732  22.197  1.00 16.23           N
ATOM   1938  CA  ASP A 265     -53.464  11.823  22.563  1.00 17.65           C
ATOM   1939  C   ASP A 265     -52.958  10.406  22.807  1.00 12.69           C
ATOM   1940  O   ASP A 265     -53.651   9.613  23.452  1.00 11.75           O
ATOM   1941  CB  ASP A 265     -54.528  11.837  21.464  1.00 18.76           C
ATOM   1942  CG  ASP A 265     -55.890  11.428  21.970  1.00 19.66           C
ATOM   1943  OD1 ASP A 265     -56.450  12.151  22.824  1.00 17.97           O
ATOM   1944  OD2 ASP A 265     -56.403  10.390  21.507  1.00 27.54           O
ATOM   1945  N   GLN A 266     -51.767  10.076  22.310  1.00 13.42           N
ATOM   1946  CA  GLN A 266     -51.177   8.753  22.461  1.00 17.10           C
ATOM   1947  C   GLN A 266     -50.012   8.717  23.435  1.00 19.46           C
ATOM   1948  O   GLN A 266     -49.802   7.693  24.089  1.00 21.47           O
ATOM   1949  CB  GLN A 266     -50.675   8.231  21.107  1.00 15.42           C
ATOM   1950  CG  GLN A 266     -51.705   8.161  19.992  1.00 16.44           C
ATOM   1951  CD  GLN A 266     -52.816   7.168  20.254  1.00 23.82           C
ATOM   1952  OE1 GLN A 266     -52.569   5.980  20.470  1.00 24.32           O
ATOM   1953  NE2 GLN A 266     -54.056   7.646  20.203  1.00 28.25           N
ATOM   1954  N   GLN A 267     -49.252   9.809  23.539  1.00 17.35           N
ATOM   1955  CA  GLN A 267     -48.041   9.895  24.351  1.00 16.34           C
ATOM   1956  C   GLN A 267     -48.174  11.064  25.322  1.00 18.37           C
ATOM   1957  O   GLN A 267     -48.153  12.228  24.904  1.00 18.63           O
ATOM   1958  CB  GLN A 267     -46.812  10.063  23.454  1.00 13.80           C
ATOM   1959  CG  GLN A 267     -45.501  10.294  24.187  1.00 13.84           C
ATOM   1960  CD  GLN A 267     -45.026   9.077  24.945  1.00 14.72           C
ATOM   1961  OE1 GLN A 267     -44.687   8.055  24.353  1.00 16.34           O
ATOM   1962  NE2 GLN A 267     -44.997   9.180  26.268  1.00 18.60           N
ATOM   1963  N   ASP A 268     -48.286  10.756  26.614  1.00 14.84           N
ATOM   1964  CA  ASP A 268     -48.389  11.791  27.630  1.00 13.02           C
ATOM   1965  C   ASP A 268     -47.014  12.371  27.945  1.00 14.13           C
ATOM   1966  O   ASP A 268     -45.979  11.879  27.488  1.00 14.34           O
ATOM   1967  CB  ASP A 268     -49.021  11.242  28.908  1.00 12.76           C
ATOM   1968  CG  ASP A 268     -49.671  12.329  29.750  1.00 12.86           C
ATOM   1969  OD1 ASP A 268     -49.533  13.522  29.397  1.00 13.28           O
ATOM   1970  OD2 ASP A 268     -50.293  11.996  30.779  1.00 11.79           O
ATOM   1971  N   VAL A 269     -47.015  13.435  28.744  1.00 15.21           N
ATOM   1972  CA  VAL A 269     -45.791  14.086  29.180  1.00 15.31           C
ATOM   1973  C   VAL A 269     -45.486  13.635  30.600  1.00 14.20           C
ATOM   1974  O   VAL A 269     -46.370  13.223  31.355  1.00 14.87           O
ATOM   1975  CB  VAL A 269     -45.890  15.630  29.108  1.00 12.36           C
ATOM   1976  CG1 VAL A 269     -46.114  16.091  27.677  1.00 12.78           C
ATOM   1977  CG2 VAL A 269     -46.997  16.135  30.010  1.00 12.59           C
ATOM   1978  N   ALA A 270     -44.211  13.711  30.970  1.00 14.58           N
ATOM   1979  CA  ALA A 270     -43.803  13.484  32.347  1.00 14.80           C
ATOM   1980  C   ALA A 270     -43.677  14.818  33.064  1.00 15.95           C
ATOM   1981  O   ALA A 270     -43.110  15.771  32.523  1.00 18.44           O
ATOM   1982  CB  ALA A 270     -42.475  12.732  32.408  1.00 16.15           C
ATOM   1983  N   PHE A 271     -44.167  14.871  34.300  1.00 13.39           N
ATOM   1984  CA  PHE A 271     -44.061  16.068  35.119  1.00 13.07           C
ATOM   1985  C   PHE A 271     -43.044  15.850  36.229  1.00 19.44           C
ATOM   1986  O   PHE A 271     -43.019  14.792  36.870  1.00 19.05           O
ATOM   1987  CB  PHE A 271     -45.407  16.456  35.727  1.00 15.95           C
ATOM   1988  CG  PHE A 271     -46.402  16.949  34.724  1.00 17.51           C
ATOM   1989  CD1 PHE A 271     -47.444  16.138  34.305  1.00 16.24           C
ATOM   1990  CD2 PHE A 271     -46.278  18.212  34.175  1.00 18.32           C
ATOM   1991  CE1 PHE A 271     -48.355  16.588  33.373  1.00 15.71           C
ATOM   1992  CE2 PHE A 271     -47.187  18.665  33.238  1.00 19.39           C
ATOM   1993  CZ  PHE A 271     -48.226  17.854  32.839  1.00 20.33           C
ATOM   1994  N   LYS A 272     -42.217  16.865  36.458  1.00 23.35           N
ATOM   1995  CA  LYS A 272     -41.146  16.763  37.433  1.00 21.91           C
ATOM   1996  C   LYS A 272     -41.649  17.062  38.840  1.00 17.25           C
ATOM   1997  O   LYS A 272     -42.589  17.835  39.042  1.00 11.87           O
ATOM   1998  CB  LYS A 272     -40.005  17.716  37.075  1.00 19.46           C
ATOM   1999  CG  LYS A 272     -39.283  17.357  35.785  1.00 19.59           C
ATOM   2000  CD  LYS A 272     -38.105  18.286  35.535  1.00 20.39           C
ATOM   2001  CE  LYS A 272     -37.397  17.941  34.238  1.00 19.84           C
ATOM   2002  NZ  LYS A 272     -36.171  18.760  34.055  1.00 22.44           N
ATOM   2003  N   SER A 273     -41.008  16.423  39.816  1.00 20.05           N
ATOM   2004  CA  SER A 273     -41.284  16.652  41.228  1.00 17.19           C
ATOM   2005  C   SER A 273     -40.291  17.605  41.884  1.00 18.89           C
ATOM   2006  O   SER A 273     -40.656  18.303  42.834  1.00 15.48           O
ATOM   2007  CB  SER A 273     -41.275  15.316  41.976  1.00 16.38           C
ATOM   2008  OG  SER A 273     -42.327  14.482  41.520  1.00 17.15           O
ATOM   2009  N   PHE A 274     -39.048  17.638  41.411  1.00 23.80           N
ATOM   2010  CA  PHE A 274     -38.010  18.540  41.889  1.00 21.85           C
ATOM   2011  C   PHE A 274     -37.222  19.082  40.704  1.00 24.68           C
ATOM   2012  O   PHE A 274     -37.085  18.399  39.682  1.00 22.87           O
ATOM   2013  CB  PHE A 274     -37.069  17.835  42.880  1.00 18.17           C
ATOM   2014  CG  PHE A 274     -36.351  16.647  42.300  1.00 19.69           C
ATOM   2015  CD1 PHE A 274     -35.110  16.786  41.699  1.00 20.58           C
ATOM   2016  CD2 PHE A 274     -36.918  15.387  42.368  1.00 19.27           C
ATOM   2017  CE1 PHE A 274     -34.454  15.687  41.178  1.00 21.30           C
ATOM   2018  CE2 PHE A 274     -36.268  14.291  41.848  1.00 22.02           C
ATOM   2019  CZ  PHE A 274     -35.036  14.440  41.251  1.00 23.54           C
ATOM   2020  N   PRO A 275     -36.677  20.304  40.819  1.00 23.46           N
ATOM   2021  CA  PRO A 275     -36.048  20.963  39.662  1.00 18.67           C
ATOM   2022  C   PRO A 275     -34.698  20.391  39.254  1.00 19.65           C
ATOM   2023  O   PRO A 275     -33.641  20.916  39.615  1.00 22.39           O
ATOM   2024  CB  PRO A 275     -35.952  22.421  40.131  1.00 17.99           C
ATOM   2025  CG  PRO A 275     -35.796  22.310  41.593  1.00 21.57           C
ATOM   2026  CD  PRO A 275     -36.659  21.164  42.014  1.00 20.94           C
ATOM   2027  N   ALA A 276     -34.726  19.306  38.485  1.00 20.12           N
ATOM   2028  CA  ALA A 276     -33.502  18.713  37.971  1.00 23.56           C
ATOM   2029  C   ALA A 276     -33.795  17.997  36.658  1.00 23.83           C
ATOM   2030  O   ALA A 276     -34.949  17.847  36.244  1.00 19.99           O
ATOM   2031  CB  ALA A 276     -32.874  17.763  38.997  1.00 21.67           C
ATOM   2032  N   HIS A 277     -32.716  17.564  36.006  1.00 23.66           N
ATOM   2033  CA  HIS A 277     -32.814  16.785  34.778  1.00 24.75           C
ATOM   2034  C   HIS A 277     -33.669  15.547  35.031  1.00 22.67           C
ATOM   2035  O   HIS A 277     -33.594  14.935  36.100  1.00 23.78           O
ATOM   2036  CB  HIS A 277     -31.397  16.416  34.314  1.00 21.46           C
ATOM   2037  CG  HIS A 277     -31.318  15.813  32.944  1.00 18.50           C
ATOM   2038  ND1 HIS A 277     -31.599  14.488  32.692  1.00 18.49           N
ATOM   2039  CD2 HIS A 277     -30.953  16.351  31.755  1.00 15.44           C
ATOM   2040  CE1 HIS A 277     -31.421  14.238  31.407  1.00 16.23           C
ATOM   2041  NE2 HIS A 277     -31.031  15.352  30.816  1.00 15.82           N
ATOM   2042  N   LEU A 278     -34.500  15.188  34.046  1.00 20.58           N
ATOM   2043  CA  LEU A 278     -35.464  14.111  34.259  1.00 18.24           C
ATOM   2044  C   LEU A 278     -34.787  12.804  34.648  1.00 19.13           C
ATOM   2045  O   LEU A 278     -35.353  12.027  35.427  1.00 23.10           O
ATOM   2046  CB  LEU A 278     -36.333  13.898  33.016  1.00 17.78           C
ATOM   2047  CG  LEU A 278     -37.607  13.111  33.359  1.00 17.23           C
ATOM   2048  CD1 LEU A 278     -38.529  13.918  34.269  1.00 20.57           C
ATOM   2049  CD2 LEU A 278     -38.352  12.627  32.126  1.00 16.68           C
ATOM   2050  N   ALA A 279     -33.578  12.548  34.141  1.00 18.06           N
ATOM   2051  CA  ALA A 279     -32.916  11.290  34.463  1.00 19.97           C
ATOM   2052  C   ALA A 279     -32.712  11.149  35.962  1.00 22.63           C
ATOM   2053  O   ALA A 279     -32.894  10.058  36.516  1.00 28.16           O
ATOM   2054  CB  ALA A 279     -31.582  11.197  33.721  1.00 20.94           C
ATOM   2055  N   THR A 280     -32.452  12.261  36.650  1.00 19.84           N
ATOM   2056  CA  THR A 280     -32.190  12.175  38.077  1.00 18.57           C
ATOM   2057  C   THR A 280     -33.442  11.811  38.857  1.00 20.87           C
ATOM   2058  O   THR A 280     -33.336  11.310  39.983  1.00 24.08           O
ATOM   2059  CB  THR A 280     -31.632  13.504  38.592  1.00 16.16           C
ATOM   2060  OG1 THR A 280     -32.630  14.522  38.494  1.00 20.20           O
ATOM   2061  CG2 THR A 280     -30.414  13.923  37.786  1.00 17.64           C
ATOM   2062  N   HIS A 281     -34.620  11.987  38.254  1.00 18.66           N
ATOM   2063  CA  HIS A 281     -35.844  11.547  38.910  1.00 16.54           C
ATOM   2064  C   HIS A 281     -35.878  10.043  39.076  1.00 18.02           C
ATOM   2065  O   HIS A 281     -36.533   9.546  39.999  1.00 20.41           O
ATOM   2066  CB  HIS A 281     -37.069  12.023  38.140  1.00 16.53           C
ATOM   2067  CG  HIS A 281     -37.457  13.430  38.451  1.00 17.35           C
ATOM   2068  ND1 HIS A 281     -36.740  14.517  38.005  1.00 21.61           N
ATOM   2069  CD2 HIS A 281     -38.483  13.929  39.178  1.00 18.18           C
ATOM   2070  CE1 HIS A 281     -37.307  15.626  38.443  1.00 21.69           C
ATOM   2071  NE2 HIS A 281     -38.368  15.297  39.157  1.00 18.00           N
ATOM   2072  N   TRP A 282     -35.191   9.296  38.212  1.00 17.88           N
ATOM   2073  CA  TRP A 282     -35.054   7.880  38.517  1.00 20.59           C
ATOM   2074  C   TRP A 282     -34.137   7.702  39.713  1.00 24.56           C
ATOM   2075  O   TRP A 282     -34.513   7.054  40.699  1.00 23.81           O
ATOM   2076  CB  TRP A 282     -34.512   7.114  37.308  1.00 23.41           C
ATOM   2077  CG  TRP A 282     -35.526   6.805  36.241  1.00 24.89           C
ATOM   2078  CD1 TRP A 282     -36.229   5.638  36.082  1.00 25.95           C
ATOM   2079  CD2 TRP A 282     -35.932   7.664  35.170  1.00 25.18           C
ATOM   2080  NE1 TRP A 282     -37.051   5.729  34.983  1.00 26.20           N
ATOM   2081  CE2 TRP A 282     -36.887   6.962  34.407  1.00 22.48           C
ATOM   2082  CE3 TRP A 282     -35.591   8.965  34.789  1.00 21.83           C
ATOM   2083  CZ2 TRP A 282     -37.496   7.516  33.285  1.00 19.82           C
ATOM   2084  CZ3 TRP A 282     -36.193   9.509  33.674  1.00 18.21           C
ATOM   2085  CH2 TRP A 282     -37.136   8.788  32.936  1.00 18.17           C
ATOM   2086  N   VAL A 283     -33.005   8.417  39.708  1.00 23.62           N
ATOM   2087  CA  VAL A 283     -32.010   8.265  40.763  1.00 23.45           C
ATOM   2088  C   VAL A 283     -32.647   8.545  42.111  1.00 24.16           C
ATOM   2089  O   VAL A 283     -32.691   7.669  42.986  1.00 32.11           O
ATOM   2090  CB  VAL A 283     -30.804   9.186  40.494  1.00 25.77           C
ATOM   2091  CG1 VAL A 283     -29.836   9.207  41.682  1.00 23.07           C
ATOM   2092  CG2 VAL A 283     -30.090   8.766  39.217  1.00 22.38           C
ATOM   2093  N   ALA A 284     -33.268   9.720  42.248  1.00 20.27           N
ATOM   2094  CA  ALA A 284     -33.872  10.077  43.522  1.00 21.99           C
ATOM   2095  C   ALA A 284     -34.805   8.979  43.986  1.00 26.97           C
ATOM   2096  O   ALA A 284     -34.664   8.475  45.109  1.00 27.92           O
ATOM   2097  CB  ALA A 284     -34.625  11.401  43.396  1.00 17.02           C
ATOM   2098  N   ASP A 285     -35.641   8.470  43.076  1.00 28.27           N
ATOM   2099  CA  ASP A 285     -36.615   7.470  43.490  1.00 27.63           C
ATOM   2100  C   ASP A 285     -35.897   6.254  44.048  1.00 29.03           C
ATOM   2101  O   ASP A 285     -36.103   5.881  45.211  1.00 27.62           O
ATOM   2102  CB  ASP A 285     -37.520   7.096  42.315  1.00 30.53           C
ATOM   2103  CG  ASP A 285     -38.739   6.295  42.747  1.00 39.73           C
ATOM   2104  OD1 ASP A 285     -39.535   6.820  43.554  1.00 46.84           O
ATOM   2105  OD2 ASP A 285     -38.934   5.164  42.254  1.00 38.11           O
ATOM   2106  N   ALA A 286     -34.928   5.729  43.291  1.00 32.32           N
ATOM   2107  CA  ALA A 286     -34.169   4.585  43.777  1.00 32.24           C
ATOM   2108  C   ALA A 286     -33.486   4.917  45.092  1.00 30.00           C
ATOM   2109  O   ALA A 286     -33.600   4.160  46.065  1.00 34.80           O
ATOM   2110  CB  ALA A 286     -33.145   4.148  42.732  1.00 33.71           C
ATOM   2111  N   ALA A 287     -32.854   6.092  45.175  1.00 25.33           N
ATOM   2112  CA  ALA A 287     -32.180   6.443  46.417  1.00 27.93           C
ATOM   2113  C   ALA A 287     -33.174   6.477  47.569  1.00 30.28           C
ATOM   2114  O   ALA A 287     -32.929   5.875  48.620  1.00 28.59           O
ATOM   2115  CB  ALA A 287     -31.459   7.781  46.270  1.00 31.45           C
ATOM   2116  N   ALA A 288     -34.350   7.080  47.349  1.00 32.56           N
ATOM   2117  CA  ALA A 288     -35.336   7.169  48.421  1.00 27.74           C
ATOM   2118  C   ALA A 288     -35.701   5.791  48.946  1.00 27.35           C
ATOM   2119  O   ALA A 288     -36.006   5.640  50.134  1.00 25.59           O
ATOM   2120  CB  ALA A 288     -36.580   7.909  47.944  1.00 23.93           C
ATOM   2121  N   ALA A 289     -35.682   4.777  48.078  1.00 29.61           N
ATOM   2122  CA  ALA A 289     -35.980   3.426  48.530  1.00 28.42           C
ATOM   2123  C   ALA A 289     -34.846   2.865  49.376  1.00 35.72           C
ATOM   2124  O   ALA A 289     -35.081   2.328  50.464  1.00 44.19           O
ATOM   2125  CB  ALA A 289     -36.247   2.520  47.332  1.00 25.94           C
ATOM   2126  N   VAL A 290     -33.602   2.999  48.904  1.00 33.73           N
ATOM   2127  CA  VAL A 290     -32.519   2.260  49.547  1.00 33.52           C
ATOM   2128  C   VAL A 290     -32.241   2.770  50.961  1.00 39.60           C
ATOM   2129  O   VAL A 290     -31.936   1.973  51.860  1.00 44.43           O
ATOM   2130  CB  VAL A 290     -31.266   2.279  48.648  1.00 28.55           C
ATOM   2131  CG1 VAL A 290     -30.579   3.637  48.686  1.00 33.11           C
ATOM   2132  CG2 VAL A 290     -30.309   1.170  49.048  1.00 31.46           C
ATOM   2133  N   ARG A 291     -32.388   4.077  51.206  1.00 37.32           N
ATOM   2134  CA  ARG A 291     -32.174   4.592  52.555  1.00 34.57           C
ATOM   2135  C   ARG A 291     -33.139   3.969  53.553  1.00 37.88           C
ATOM   2136  O   ARG A 291     -32.882   4.015  54.762  1.00 46.86           O
ATOM   2137  CB  ARG A 291     -32.286   6.114  52.605  1.00 34.08           C
ATOM   2138  CG  ARG A 291     -33.689   6.670  52.520  1.00 39.54           C
ATOM   2139  CD  ARG A 291     -33.640   8.175  52.317  1.00 39.66           C
ATOM   2140  NE  ARG A 291     -32.880   8.836  53.377  1.00 42.71           N
ATOM   2141  CZ  ARG A 291     -33.372   9.185  54.559  1.00 41.19           C
ATOM   2142  NH1 ARG A 291     -34.637   8.927  54.863  1.00 53.66           N
ATOM   2143  NH2 ARG A 291     -32.592   9.787  55.446  1.00 29.05           N
ATOM   2144  N   LYS A 292     -34.257   3.412  53.076  1.00 35.96           N
ATOM   2145  CA  LYS A 292     -35.198   2.771  53.983  1.00 36.43           C
ATOM   2146  C   LYS A 292     -34.554   1.621  54.740  1.00 38.54           C
ATOM   2147  O   LYS A 292     -35.034   1.261  55.819  1.00 43.79           O
ATOM   2148  CB  LYS A 292     -36.412   2.243  53.219  1.00 39.70           C
ATOM   2149  CG  LYS A 292     -37.332   3.296  52.640  1.00 42.82           C
ATOM   2150  CD  LYS A 292     -38.451   2.618  51.871  1.00 40.85           C
ATOM   2151  CE  LYS A 292     -39.408   3.624  51.268  1.00 39.81           C
ATOM   2152  NZ  LYS A 292     -40.483   2.949  50.493  1.00 33.75           N
ATOM   2153  N   HIS A 293     -33.473   1.047  54.210  1.00 43.74           N
ATOM   2154  CA  HIS A 293     -32.800  -0.052  54.887  1.00 47.16           C
ATOM   2155  C   HIS A 293     -31.697   0.434  55.812  1.00 45.68           C
ATOM   2156  O   HIS A 293     -31.138  -0.369  56.568  1.00 53.61           O
ATOM   2157  CB  HIS A 293     -32.221  -1.030  53.860  1.00 50.51           C
ATOM   2158  CG  HIS A 293     -33.250  -1.625  52.949  1.00 50.45           C
ATOM   2159  ND1 HIS A 293     -34.221  -2.499  53.389  1.00 50.06           N
ATOM   2160  CD2 HIS A 293     -33.459  -1.469  51.620  1.00 45.58           C
ATOM   2161  CE1 HIS A 293     -34.985  -2.853  52.371  1.00 43.66           C
ATOM   2162  NE2 HIS A 293     -34.544  -2.242  51.286  1.00 44.80           N
ATOM   2163  N   LEU A 294     -31.388   1.728  55.765  1.00 48.43           N
ATOM   2164  CA  LEU A 294     -30.337   2.361  56.547  1.00 47.63           C
ATOM   2165  C   LEU A 294     -30.876   3.278  57.632  1.00 48.68           C
ATOM   2166  O   LEU A 294     -30.240   3.419  58.678  1.00 43.76           O
ATOM   2167  CB  LEU A 294     -29.414   3.169  55.629  1.00 37.41           C
ATOM   2168  CG  LEU A 294     -28.711   2.355  54.543  1.00 44.77           C
ATOM   2169  CD1 LEU A 294     -27.910   3.256  53.614  1.00 39.94           C
ATOM   2170  CD2 LEU A 294     -27.828   1.277  55.157  1.00 51.40           C
ATOM   2171  N   VAL A 295     -32.023   3.914  57.393  1.00 52.59           N
ATOM   2172  CA  VAL A 295     -32.611   4.879  58.313  1.00 44.54           C
ATOM   2173  C   VAL A 295     -33.951   4.352  58.826  1.00 48.69           C
ATOM   2174  O   VAL A 295     -34.973   4.432  58.141  1.00 42.87           O
ATOM   2175  CB  VAL A 295     -32.779   6.259  57.635  1.00 49.55           C
ATOM   2176  CG1 VAL A 295     -33.409   7.265  58.594  1.00 42.98           C
ATOM   2177  CG2 VAL A 295     -31.436   6.765  57.107  1.00 53.48           C
ATOM   2178  N   PRO A 303     -26.663   7.152  58.081  1.00 46.51           N
ATOM   2179  CA  PRO A 303     -25.334   6.733  58.540  1.00 48.02           C
ATOM   2180  C   PRO A 303     -24.244   7.021  57.509  1.00 66.76           C
ATOM   2181  O   PRO A 303     -23.624   6.089  56.996  1.00 68.11           O
ATOM   2182  CB  PRO A 303     -25.506   5.229  58.748  1.00 41.25           C
ATOM   2183  CG  PRO A 303     -26.511   4.844  57.714  1.00 48.81           C
ATOM   2184  CD  PRO A 303     -27.476   6.006  57.635  1.00 50.86           C
ATOM   2185  N   ALA A 304     -24.010   8.308  57.229  1.00 78.43           N
ATOM   2186  CA  ALA A 304     -23.136   8.688  56.121  1.00 84.00           C
ATOM   2187  C   ALA A 304     -21.694   8.254  56.349  1.00 69.53           C
ATOM   2188  O   ALA A 304     -20.951   8.039  55.384  1.00 61.45           O
ATOM   2189  CB  ALA A 304     -23.202  10.200  55.897  1.00 71.53           C
ATOM   2190  N   ASP A 305     -21.281   8.120  57.602  1.00 67.40           N
ATOM   2191  CA  ASP A 305     -19.894   7.817  57.920  1.00 78.61           C
ATOM   2192  C   ASP A 305     -19.616   6.322  58.020  1.00 67.89           C
ATOM   2193  O   ASP A 305     -18.485   5.938  58.337  1.00 49.69           O
ATOM   2194  CB  ASP A 305     -19.507   8.514  59.227  1.00 90.57           C
ATOM   2195  CG  ASP A 305     -19.501  10.029  59.096  1.00 95.71           C
ATOM   2196  OD1 ASP A 305     -19.318  10.532  57.967  1.00 88.84           O
ATOM   2197  OD2 ASP A 305     -19.686  10.721  60.119  1.00108.59           O
ATOM   2198  N   HIS A 306     -20.606   5.473  57.748  1.00 61.18           N
ATOM   2199  CA  HIS A 306     -20.452   4.029  57.858  1.00 53.61           C
ATOM   2200  C   HIS A 306     -20.568   3.330  56.511  1.00 51.81           C
ATOM   2201  O   HIS A 306     -20.725   2.106  56.469  1.00 48.69           O
ATOM   2202  CB  HIS A 306     -21.491   3.463  58.828  1.00 56.25           C
ATOM   2203  CG  HIS A 306     -21.359   3.981  60.226  1.00 69.11           C
ATOM   2204  ND1 HIS A 306     -20.341   3.597  61.072  1.00 75.68           N
ATOM   2205  CD2 HIS A 306     -22.121   4.854  60.928  1.00 76.27           C
ATOM   2206  CE1 HIS A 306     -20.481   4.209  62.234  1.00 69.02           C
ATOM   2207  NE2 HIS A 306     -21.553   4.978  62.173  1.00 88.32           N
ATOM   2208  N   ILE A 307     -20.488   4.074  55.411  1.00 54.16           N
ATOM   2209  CA  ILE A 307     -20.728   3.544  54.074  1.00 53.76           C
ATOM   2210  C   ILE A 307     -19.393   3.365  53.365  1.00 53.75           C
ATOM   2211  O   ILE A 307     -18.571   4.289  53.329  1.00 53.71           O
ATOM   2212  CB  ILE A 307     -21.656   4.473  53.270  1.00 57.54           C
ATOM   2213  CG1 ILE A 307     -23.033   4.573  53.940  1.00 49.77           C
ATOM   2214  CG2 ILE A 307     -21.776   3.984  51.831  1.00 51.65           C
ATOM   2215  CD1 ILE A 307     -23.923   5.680  53.382  1.00 42.20           C
ATOM   2216  N   GLU A 308     -19.176   2.176  52.798  1.00 54.58           N
ATOM   2217  CA  GLU A 308     -17.994   1.943  51.975  1.00 62.07           C
ATOM   2218  C   GLU A 308     -18.121   2.630  50.621  1.00 63.71           C
ATOM   2219  O   GLU A 308     -17.218   3.361  50.198  1.00 67.67           O
ATOM   2220  CB  GLU A 308     -17.776   0.442  51.785  1.00 64.33           C
ATOM   2221  CG  GLU A 308     -16.571   0.098  50.928  1.00 66.65           C
ATOM   2222  CD  GLU A 308     -16.379  -1.398  50.770  1.00 79.90           C
ATOM   2223  OE1 GLU A 308     -17.153  -2.172  51.373  1.00 79.95           O
ATOM   2224  OE2 GLU A 308     -15.448  -1.801  50.042  1.00 91.30           O
ATOM   2225  N   ARG A 309     -19.236   2.410  49.928  1.00 60.10           N
ATOM   2226  CA  ARG A 309     -19.395   2.938  48.580  1.00 57.15           C
ATOM   2227  C   ARG A 309     -20.875   3.092  48.258  1.00 58.87           C
ATOM   2228  O   ARG A 309     -21.737   2.462  48.878  1.00 63.21           O
ATOM   2229  CB  ARG A 309     -18.727   2.029  47.546  1.00 45.06           C
ATOM   2230  CG  ARG A 309     -19.457   0.719  47.342  1.00 43.71           C
ATOM   2231  CD  ARG A 309     -18.683  -0.212  46.439  1.00 58.66           C
ATOM   2232  NE  ARG A 309     -17.547  -0.819  47.121  1.00 58.00           N
ATOM   2233  CZ  ARG A 309     -16.673  -1.624  46.527  1.00 71.37           C
ATOM   2234  NH1 ARG A 309     -16.812  -1.912  45.240  1.00 78.44           N
ATOM   2235  NH2 ARG A 309     -15.663  -2.140  47.214  1.00 78.60           N
ATOM   2236  N   ILE A 310     -21.151   3.946  47.275  1.00 46.56           N
ATOM   2237  CA  ILE A 310     -22.466   4.067  46.654  1.00 38.97           C
ATOM   2238  C   ILE A 310     -22.286   3.802  45.168  1.00 41.31           C
ATOM   2239  O   ILE A 310     -21.561   4.537  44.487  1.00 37.60           O
ATOM   2240  CB  ILE A 310     -23.098   5.449  46.886  1.00 35.10           C
ATOM   2241  CG1 ILE A 310     -23.280   5.724  48.376  1.00 44.96           C
ATOM   2242  CG2 ILE A 310     -24.434   5.554  46.167  1.00 33.92           C
ATOM   2243  CD1 ILE A 310     -23.651   7.156  48.672  1.00 44.14           C
ATOM   2244  N   VAL A 311     -22.929   2.751  44.668  1.00 48.85           N
ATOM   2245  CA  VAL A 311     -22.881   2.390  43.256  1.00 37.02           C
ATOM   2246  C   VAL A 311     -24.215   2.768  42.633  1.00 40.84           C
ATOM   2247  O   VAL A 311     -25.276   2.362  43.123  1.00 42.30           O
ATOM   2248  CB  VAL A 311     -22.578   0.895  43.058  1.00 37.60           C
ATOM   2249  CG1 VAL A 311     -22.562   0.553  41.581  1.00 36.94           C
ATOM   2250  CG2 VAL A 311     -21.253   0.529  43.714  1.00 41.26           C
ATOM   2251  N   LEU A 312     -24.161   3.546  41.558  1.00 42.64           N
ATOM   2252  CA  LEU A 312     -25.347   4.128  40.941  1.00 38.24           C
ATOM   2253  C   LEU A 312     -25.374   3.690  39.483  1.00 39.06           C
ATOM   2254  O   LEU A 312     -24.566   4.162  38.674  1.00 36.75           O
ATOM   2255  CB  LEU A 312     -25.315   5.649  41.067  1.00 31.80           C
ATOM   2256  CG  LEU A 312     -26.515   6.425  40.548  1.00 47.23           C
ATOM   2257  CD1 LEU A 312     -27.734   6.056  41.366  1.00 46.78           C
ATOM   2258  CD2 LEU A 312     -26.236   7.917  40.621  1.00 44.18           C
ATOM   2259  N   ARG A 313     -26.288   2.784  39.148  1.00 38.40           N
ATOM   2260  CA  ARG A 313     -26.361   2.227  37.802  1.00 36.06           C
ATOM   2261  C   ARG A 313     -27.309   3.073  36.962  1.00 33.51           C
ATOM   2262  O   ARG A 313     -28.478   3.254  37.318  1.00 41.12           O
ATOM   2263  CB  ARG A 313     -26.779   0.760  37.860  1.00 28.42           C
ATOM   2264  CG  ARG A 313     -25.678  -0.076  38.476  1.00 32.34           C
ATOM   2265  CD  ARG A 313     -26.089  -1.482  38.834  1.00 41.07           C
ATOM   2266  NE  ARG A 313     -24.929  -2.224  39.319  1.00 48.06           N
ATOM   2267  CZ  ARG A 313     -24.988  -3.406  39.920  1.00 56.50           C
ATOM   2268  NH1 ARG A 313     -26.161  -3.993  40.125  1.00 40.87           N
ATOM   2269  NH2 ARG A 313     -23.870  -4.001  40.320  1.00 62.30           N
ATOM   2270  N   ILE A 314     -26.800   3.587  35.849  1.00 30.73           N
ATOM   2271  CA  ILE A 314     -27.418   4.727  35.184  1.00 31.72           C
ATOM   2272  C   ILE A 314     -26.726   4.856  33.828  1.00 37.67           C
ATOM   2273  O   ILE A 314     -25.547   4.482  33.709  1.00 36.95           O
ATOM   2274  CB  ILE A 314     -27.277   5.985  36.061  1.00 27.45           C
ATOM   2275  CG1 ILE A 314     -28.285   7.059  35.667  1.00 27.94           C
ATOM   2276  CG2 ILE A 314     -25.849   6.525  36.011  1.00 28.76           C
ATOM   2277  CD1 ILE A 314     -29.724   6.708  35.987  1.00 30.95           C
ATOM   2278  N   PRO A 315     -27.397   5.321  32.776  1.00 31.58           N
ATOM   2279  CA  PRO A 315     -26.771   5.318  31.452  1.00 26.30           C
ATOM   2280  C   PRO A 315     -25.683   6.379  31.343  1.00 30.37           C
ATOM   2281  O   PRO A 315     -25.518   7.254  32.199  1.00 31.25           O
ATOM   2282  CB  PRO A 315     -27.945   5.598  30.505  1.00 30.84           C
ATOM   2283  CG  PRO A 315     -28.918   6.330  31.346  1.00 26.69           C
ATOM   2284  CD  PRO A 315     -28.816   5.684  32.687  1.00 31.30           C
ATOM   2285  N   ASP A 316     -24.919   6.275  30.254  1.00 28.63           N
ATOM   2286  CA  ASP A 316     -23.764   7.138  29.995  1.00 25.71           C
ATOM   2287  C   ASP A 316     -24.235   8.438  29.349  1.00 22.50           C
ATOM   2288  O   ASP A 316     -24.111   8.657  28.142  1.00 25.34           O
ATOM   2289  CB  ASP A 316     -22.752   6.413  29.117  1.00 25.71           C
ATOM   2290  CG  ASP A 316     -21.447   7.180  28.964  1.00 31.88           C
ATOM   2291  OD1 ASP A 316     -21.197   8.118  29.751  1.00 33.84           O
ATOM   2292  OD2 ASP A 316     -20.673   6.851  28.041  1.00 33.13           O
ATOM   2293  N   VAL A 317     -24.790   9.314  30.179  1.00 20.58           N
ATOM   2294  CA  VAL A 317     -25.192  10.654  29.770  1.00 21.30           C
ATOM   2295  C   VAL A 317     -24.197  11.613  30.412  1.00 23.95           C
ATOM   2296  O   VAL A 317     -24.332  11.969  31.587  1.00 27.79           O
ATOM   2297  CB  VAL A 317     -26.633  10.975  30.182  1.00 18.47           C
ATOM   2298  CG1 VAL A 317     -27.027  12.367  29.697  1.00 18.86           C
ATOM   2299  CG2 VAL A 317     -27.585   9.925  29.641  1.00 21.10           C
ATOM   2300  N   GLN A 318     -23.193  12.039  29.641  1.00 21.36           N
ATOM   2301  CA  GLN A 318     -22.088  12.797  30.221  1.00 24.99           C
ATOM   2302  C   GLN A 318     -22.517  14.158  30.758  1.00 25.80           C
ATOM   2303  O   GLN A 318     -21.934  14.635  31.739  1.00 27.64           O
ATOM   2304  CB  GLN A 318     -20.965  12.968  29.197  1.00 31.57           C
ATOM   2305  CG  GLN A 318     -20.167  11.699  28.934  1.00 35.14           C
ATOM   2306  CD  GLN A 318     -19.314  11.298  30.130  1.00 41.39           C
ATOM   2307  OE1 GLN A 318     -18.586  12.121  30.692  1.00 35.23           O
ATOM   2308  NE2 GLN A 318     -19.402  10.029  30.526  1.00 39.03           N
ATOM   2309  N   TYR A 319     -23.506  14.810  30.147  1.00 24.22           N
ATOM   2310  CA  TYR A 319     -23.782  16.180  30.571  1.00 24.48           C
ATOM   2311  C   TYR A 319     -24.598  16.243  31.858  1.00 26.99           C
ATOM   2312  O   TYR A 319     -24.865  17.347  32.346  1.00 30.11           O
ATOM   2313  CB  TYR A 319     -24.456  16.975  29.440  1.00 20.10           C
ATOM   2314  CG  TYR A 319     -25.930  16.735  29.179  1.00 19.66           C
ATOM   2315  CD1 TYR A 319     -26.349  15.797  28.244  1.00 21.85           C
ATOM   2316  CD2 TYR A 319     -26.903  17.512  29.803  1.00 20.88           C
ATOM   2317  CE1 TYR A 319     -27.701  15.596  27.978  1.00 25.24           C
ATOM   2318  CE2 TYR A 319     -28.258  17.319  29.544  1.00 21.31           C
ATOM   2319  CZ  TYR A 319     -28.650  16.359  28.628  1.00 21.41           C
ATOM   2320  OH  TYR A 319     -29.988  16.161  28.357  1.00 17.72           O
ATOM   2321  N   VAL A 320     -24.972  15.093  32.425  1.00 26.04           N
ATOM   2322  CA  VAL A 320     -25.526  14.993  33.771  1.00 26.22           C
ATOM   2323  C   VAL A 320     -24.631  14.147  34.676  1.00 25.23           C
ATOM   2324  O   VAL A 320     -25.069  13.672  35.717  1.00 24.19           O
ATOM   2325  CB  VAL A 320     -26.964  14.441  33.752  1.00 24.48           C
ATOM   2326  CG1 VAL A 320     -27.889  15.387  33.005  1.00 25.78           C
ATOM   2327  CG2 VAL A 320     -26.989  13.078  33.126  1.00 26.63           C
ATOM   2328  N   ASN A 321     -23.376  13.958  34.279  1.00 28.84           N
ATOM   2329  CA  ASN A 321     -22.396  13.180  35.036  1.00 29.52           C
ATOM   2330  C   ASN A 321     -21.481  14.196  35.713  1.00 21.91           C
ATOM   2331  O   ASN A 321     -20.517  14.682  35.123  1.00 19.21           O
ATOM   2332  CB  ASN A 321     -21.638  12.235  34.105  1.00 29.39           C
ATOM   2333  CG  ASN A 321     -20.728  11.269  34.847  1.00 28.73           C
ATOM   2334  OD1 ASN A 321     -20.325  11.512  35.986  1.00 31.99           O
ATOM   2335  ND2 ASN A 321     -20.404  10.158  34.195  1.00 28.18           N
ATOM   2336  N   ARG A 322     -21.804  14.536  36.958  1.00 21.16           N
ATOM   2337  CA  ARG A 322     -21.082  15.563  37.710  1.00 25.07           C
ATOM   2338  C   ARG A 322     -20.872  15.067  39.132  1.00 30.01           C
ATOM   2339  O   ARG A 322     -21.659  15.375  40.037  1.00 33.86           O
ATOM   2340  CB  ARG A 322     -21.850  16.888  37.702  1.00 31.20           C
ATOM   2341  CG  ARG A 322     -22.005  17.528  36.325  1.00 28.59           C
ATOM   2342  CD  ARG A 322     -20.675  17.987  35.749  1.00 38.33           C
ATOM   2343  NE  ARG A 322     -20.043  18.990  36.604  1.00 47.56           N
ATOM   2344  CZ  ARG A 322     -18.802  19.439  36.444  1.00 53.18           C
ATOM   2345  NH1 ARG A 322     -18.047  18.975  35.454  1.00 45.18           N
ATOM   2346  NH2 ARG A 322     -18.314  20.354  37.274  1.00 51.63           N
ATOM   2347  N   PRO A 323     -19.808  14.295  39.373  1.00 31.76           N
ATOM   2348  CA  PRO A 323     -19.584  13.767  40.730  1.00 34.89           C
ATOM   2349  C   PRO A 323     -19.288  14.842  41.756  1.00 33.41           C
ATOM   2350  O   PRO A 323     -19.486  14.605  42.955  1.00 33.17           O
ATOM   2351  CB  PRO A 323     -18.391  12.816  40.551  1.00 30.76           C
ATOM   2352  CG  PRO A 323     -17.695  13.302  39.326  1.00 24.30           C
ATOM   2353  CD  PRO A 323     -18.760  13.865  38.429  1.00 25.38           C
ATOM   2354  N   PHE A 324     -18.824  16.012  41.327  1.00 32.66           N
ATOM   2355  CA  PHE A 324     -18.451  17.099  42.231  1.00 34.66           C
ATOM   2356  C   PHE A 324     -18.938  18.403  41.622  1.00 42.96           C
ATOM   2357  O   PHE A 324     -18.170  19.154  41.005  1.00 49.83           O
ATOM   2358  CB  PHE A 324     -16.944  17.089  42.479  1.00 38.07           C
ATOM   2359  CG  PHE A 324     -16.463  15.791  43.046  1.00 34.31           C
ATOM   2360  CD1 PHE A 324     -15.766  14.890  42.259  1.00 31.06           C
ATOM   2361  CD2 PHE A 324     -16.725  15.462  44.364  1.00 38.86           C
ATOM   2362  CE1 PHE A 324     -15.345  13.686  42.776  1.00 32.28           C
ATOM   2363  CE2 PHE A 324     -16.295  14.261  44.891  1.00 42.02           C
ATOM   2364  CZ  PHE A 324     -15.603  13.372  44.097  1.00 41.04           C
ATOM   2365  N   PRO A 325     -20.229  18.695  41.761  1.00 43.92           N
ATOM   2366  CA  PRO A 325     -20.778  19.926  41.186  1.00 43.61           C
ATOM   2367  C   PRO A 325     -20.269  21.159  41.908  1.00 49.81           C
ATOM   2368  O   PRO A 325     -19.946  21.126  43.099  1.00 53.16           O
ATOM   2369  CB  PRO A 325     -22.290  19.763  41.375  1.00 33.68           C
ATOM   2370  CG  PRO A 325     -22.426  18.855  42.541  1.00 36.46           C
ATOM   2371  CD  PRO A 325     -21.242  17.926  42.504  1.00 37.46           C
ATOM   2372  N   ASP A 326     -20.200  22.263  41.165  1.00 46.94           N
ATOM   2373  CA  ASP A 326     -19.780  23.529  41.746  1.00 51.04           C
ATOM   2374  C   ASP A 326     -20.948  24.437  42.100  1.00 51.48           C
ATOM   2375  O   ASP A 326     -20.958  25.026  43.185  1.00 55.98           O
ATOM   2376  CB  ASP A 326     -18.866  24.280  40.767  1.00 47.04           C
ATOM   2377  CG  ASP A 326     -17.575  23.547  40.491  1.00 54.81           C
ATOM   2378  OD1 ASP A 326     -16.856  23.220  41.456  1.00 62.35           O
ATOM   2379  OD2 ASP A 326     -17.273  23.308  39.302  1.00 46.70           O
ATOM   2380  N   SER A 327     -21.937  24.553  41.217  1.00 45.36           N
ATOM   2381  CA  SER A 327     -23.021  25.519  41.355  1.00 43.75           C
ATOM   2382  C   SER A 327     -24.379  24.840  41.241  1.00 37.46           C
ATOM   2383  O   SER A 327     -24.493  23.616  41.132  1.00 35.51           O
ATOM   2384  CB  SER A 327     -22.932  26.641  40.315  1.00 45.90           C
ATOM   2385  OG  SER A 327     -23.335  26.191  39.030  1.00 35.79           O
ATOM   2386  N   GLU A 328     -25.404  25.694  41.274  1.00 36.16           N
ATOM   2387  CA  GLU A 328     -26.793  25.308  41.048  1.00 31.53           C
ATOM   2388  C   GLU A 328     -26.954  24.437  39.807  1.00 30.80           C
ATOM   2389  O   GLU A 328     -27.613  23.388  39.837  1.00 29.47           O
ATOM   2390  CB  GLU A 328     -27.595  26.602  40.873  1.00 27.79           C
ATOM   2391  CG  GLU A 328     -29.069  26.496  40.611  1.00 29.91           C
ATOM   2392  CD  GLU A 328     -29.660  27.872  40.347  1.00 28.85           C
ATOM   2393  OE1 GLU A 328     -28.868  28.819  40.145  1.00 21.99           O
ATOM   2394  OE2 GLU A 328     -30.901  28.015  40.349  1.00 25.60           O
ATOM   2395  N   HIS A 329     -26.326  24.851  38.707  1.00 32.22           N
ATOM   2396  CA  HIS A 329     -26.617  24.245  37.418  1.00 28.65           C
ATOM   2397  C   HIS A 329     -25.988  22.862  37.302  1.00 29.48           C
ATOM   2398  O   HIS A 329     -26.588  21.952  36.720  1.00 26.32           O
ATOM   2399  CB  HIS A 329     -26.158  25.188  36.311  1.00 26.53           C
ATOM   2400  CG  HIS A 329     -26.879  26.499  36.333  1.00 22.18           C
ATOM   2401  ND1 HIS A 329     -28.213  26.622  36.010  1.00 24.27           N
ATOM   2402  CD2 HIS A 329     -26.464  27.739  36.684  1.00 22.20           C
ATOM   2403  CE1 HIS A 329     -28.583  27.883  36.140  1.00 21.89           C
ATOM   2404  NE2 HIS A 329     -27.540  28.583  36.548  1.00 18.53           N
ATOM   2405  N   GLU A 330     -24.788  22.676  37.860  1.00 28.80           N
ATOM   2406  CA  GLU A 330     -24.211  21.336  37.876  1.00 28.35           C
ATOM   2407  C   GLU A 330     -25.013  20.417  38.790  1.00 28.49           C
ATOM   2408  O   GLU A 330     -25.211  19.239  38.473  1.00 33.66           O
ATOM   2409  CB  GLU A 330     -22.741  21.366  38.311  1.00 41.79           C
ATOM   2410  CG  GLU A 330     -21.745  22.006  37.338  1.00 35.70           C
ATOM   2411  CD  GLU A 330     -21.688  23.516  37.451  1.00 40.13           C
ATOM   2412  OE1 GLU A 330     -21.775  24.024  38.588  1.00 50.36           O
ATOM   2413  OE2 GLU A 330     -21.538  24.195  36.412  1.00 37.38           O
ATOM   2414  N   ALA A 331     -25.494  20.943  39.921  1.00 27.05           N
ATOM   2415  CA  ALA A 331     -26.290  20.131  40.837  1.00 25.06           C
ATOM   2416  C   ALA A 331     -27.586  19.663  40.187  1.00 24.50           C
ATOM   2417  O   ALA A 331     -28.036  18.537  40.430  1.00 23.79           O
ATOM   2418  CB  ALA A 331     -26.590  20.913  42.112  1.00 25.08           C
ATOM   2419  N   ARG A 332     -28.209  20.513  39.367  1.00 24.94           N
ATOM   2420  CA  ARG A 332     -29.400  20.069  38.650  1.00 23.80           C
ATOM   2421  C   ARG A 332     -29.072  19.006  37.604  1.00 23.87           C
ATOM   2422  O   ARG A 332     -29.972  18.269  37.179  1.00 21.37           O
ATOM   2423  CB  ARG A 332     -30.096  21.259  37.993  1.00 20.99           C
ATOM   2424  CG  ARG A 332     -30.603  22.288  38.988  1.00 19.59           C
ATOM   2425  CD  ARG A 332     -31.379  23.399  38.312  1.00 16.99           C
ATOM   2426  NE  ARG A 332     -31.527  24.567  39.180  1.00 21.19           N
ATOM   2427  CZ  ARG A 332     -32.328  24.634  40.239  1.00 20.19           C
ATOM   2428  NH1 ARG A 332     -33.058  23.592  40.596  1.00 24.42           N
ATOM   2429  NH2 ARG A 332     -32.392  25.746  40.954  1.00 18.21           N
ATOM   2430  N   HIS A 333     -27.810  18.920  37.182  1.00 22.06           N
ATOM   2431  CA  HIS A 333     -27.365  17.940  36.200  1.00 21.30           C
ATOM   2432  C   HIS A 333     -26.339  17.000  36.813  1.00 23.22           C
ATOM   2433  O   HIS A 333     -25.271  16.784  36.232  1.00 24.09           O
ATOM   2434  CB  HIS A 333     -26.767  18.636  34.978  1.00 21.67           C
ATOM   2435  CG  HIS A 333     -27.755  19.459  34.214  1.00 24.39           C
ATOM   2436  ND1 HIS A 333     -27.985  20.789  34.496  1.00 30.55           N
ATOM   2437  CD2 HIS A 333     -28.569  19.148  33.178  1.00 20.74           C
ATOM   2438  CE1 HIS A 333     -28.900  21.260  33.668  1.00 24.62           C
ATOM   2439  NE2 HIS A 333     -29.270  20.285  32.858  1.00 19.85           N
ATOM   2440  N   SER A 334     -26.625  16.472  38.000  1.00 22.22           N
ATOM   2441  CA  SER A 334     -25.696  15.587  38.695  1.00 21.76           C
ATOM   2442  C   SER A 334     -26.435  14.352  39.193  1.00 22.93           C
ATOM   2443  O   SER A 334     -27.273  14.448  40.096  1.00 24.18           O
ATOM   2444  CB  SER A 334     -25.018  16.313  39.855  1.00 23.30           C
ATOM   2445  OG  SER A 334     -24.181  15.439  40.588  1.00 30.24           O
ATOM   2446  N   PHE A 335     -26.127  13.192  38.603  1.00 22.19           N
ATOM   2447  CA  PHE A 335     -26.642  11.931  39.134  1.00 22.15           C
ATOM   2448  C   PHE A 335     -26.208  11.750  40.579  1.00 24.52           C
ATOM   2449  O   PHE A 335     -27.015  11.406  41.457  1.00 26.27           O
ATOM   2450  CB  PHE A 335     -26.112  10.764  38.303  1.00 24.47           C
ATOM   2451  CG  PHE A 335     -26.796  10.590  36.981  1.00 26.75           C
ATOM   2452  CD1 PHE A 335     -28.135  10.891  36.822  1.00 23.19           C
ATOM   2453  CD2 PHE A 335     -26.080  10.128  35.887  1.00 30.91           C
ATOM   2454  CE1 PHE A 335     -28.747  10.725  35.598  1.00 23.43           C
ATOM   2455  CE2 PHE A 335     -26.683   9.962  34.664  1.00 27.41           C
ATOM   2456  CZ  PHE A 335     -28.021  10.257  34.519  1.00 25.35           C
ATOM   2457  N   GLN A 336     -24.927  12.015  40.836  1.00 28.82           N
ATOM   2458  CA  GLN A 336     -24.320  11.739  42.129  1.00 29.30           C
ATOM   2459  C   GLN A 336     -24.893  12.649  43.205  1.00 24.68           C
ATOM   2460  O   GLN A 336     -25.206  12.191  44.310  1.00 29.06           O
ATOM   2461  CB  GLN A 336     -22.804  11.908  42.012  1.00 30.62           C
ATOM   2462  CG  GLN A 336     -22.156  10.954  41.012  1.00 26.45           C
ATOM   2463  CD  GLN A 336     -22.025  11.553  39.626  1.00 24.53           C
ATOM   2464  OE1 GLN A 336     -22.769  12.462  39.261  1.00 24.79           O
ATOM   2465  NE2 GLN A 336     -21.078  11.045  38.845  1.00 23.87           N
ATOM   2466  N   TYR A 337     -25.054  13.940  42.896  1.00 21.99           N
ATOM   2467  CA  TYR A 337     -25.628  14.859  43.873  1.00 23.91           C
ATOM   2468  C   TYR A 337     -27.059  14.476  44.214  1.00 24.20           C
ATOM   2469  O   TYR A 337     -27.466  14.538  45.377  1.00 27.75           O
ATOM   2470  CB  TYR A 337     -25.589  16.300  43.378  1.00 23.81           C
ATOM   2471  CG  TYR A 337     -26.237  17.217  44.386  1.00 26.46           C
ATOM   2472  CD1 TYR A 337     -25.596  17.528  45.577  1.00 30.13           C
ATOM   2473  CD2 TYR A 337     -27.513  17.723  44.177  1.00 26.51           C
ATOM   2474  CE1 TYR A 337     -26.190  18.343  46.517  1.00 31.65           C
ATOM   2475  CE2 TYR A 337     -28.118  18.541  45.116  1.00 29.67           C
ATOM   2476  CZ  TYR A 337     -27.450  18.847  46.284  1.00 30.73           C
ATOM   2477  OH  TYR A 337     -28.042  19.662  47.221  1.00 28.56           O
ATOM   2478  N   VAL A 338     -27.858  14.144  43.202  1.00 22.40           N
ATOM   2479  CA  VAL A 338     -29.245  13.774  43.460  1.00 24.13           C
ATOM   2480  C   VAL A 338     -29.303  12.546  44.358  1.00 27.90           C
ATOM   2481  O   VAL A 338     -30.064  12.511  45.337  1.00 29.59           O
ATOM   2482  CB  VAL A 338     -29.997  13.570  42.132  1.00 23.93           C
ATOM   2483  CG1 VAL A 338     -31.347  12.913  42.363  1.00 21.13           C
ATOM   2484  CG2 VAL A 338     -30.187  14.916  41.455  1.00 26.74           C
ATOM   2485  N   ALA A 339     -28.464  11.545  44.078  1.00 27.52           N
ATOM   2486  CA  ALA A 339     -28.435  10.357  44.927  1.00 27.39           C
ATOM   2487  C   ALA A 339     -28.080  10.721  46.365  1.00 28.66           C
ATOM   2488  O   ALA A 339     -28.770  10.319  47.313  1.00 28.18           O
ATOM   2489  CB  ALA A 339     -27.444   9.333  44.368  1.00 24.67           C
ATOM   2490  N   CYS A 340     -27.013  11.505  46.543  1.00 30.67           N
ATOM   2491  CA  CYS A 340     -26.521  11.789  47.889  1.00 29.23           C
ATOM   2492  C   CYS A 340     -27.477  12.689  48.666  1.00 31.11           C
ATOM   2493  O   CYS A 340     -27.653  12.516  49.877  1.00 38.20           O
ATOM   2494  CB  CYS A 340     -25.136  12.423  47.799  1.00 26.34           C
ATOM   2495  SG  CYS A 340     -23.889  11.295  47.148  1.00 23.87           S
ATOM   2496  N   ALA A 341     -28.109  13.652  47.992  1.00 27.91           N
ATOM   2497  CA  ALA A 341     -29.085  14.507  48.657  1.00 30.35           C
ATOM   2498  C   ALA A 341     -30.327  13.715  49.048  1.00 32.57           C
ATOM   2499  O   ALA A 341     -30.896  13.936  50.123  1.00 32.18           O
ATOM   2500  CB  ALA A 341     -29.447  15.692  47.764  1.00 28.80           C
ATOM   2501  N   SER A 342     -30.775  12.798  48.182  1.00 34.21           N
ATOM   2502  CA  SER A 342     -31.898  11.944  48.549  1.00 33.95           C
ATOM   2503  C   SER A 342     -31.559  11.100  49.769  1.00 36.00           C
ATOM   2504  O   SER A 342     -32.389  10.933  50.671  1.00 35.33           O
ATOM   2505  CB  SER A 342     -32.289  11.047  47.375  1.00 31.94           C
ATOM   2506  OG  SER A 342     -32.749  11.795  46.267  1.00 31.56           O
ATOM   2507  N   LEU A 343     -30.338  10.559  49.812  1.00 38.37           N
ATOM   2508  CA  LEU A 343     -29.930   9.746  50.955  1.00 34.66           C
ATOM   2509  C   LEU A 343     -29.854  10.571  52.236  1.00 35.87           C
ATOM   2510  O   LEU A 343     -30.313  10.122  53.293  1.00 42.94           O
ATOM   2511  CB  LEU A 343     -28.589   9.079  50.664  1.00 29.16           C
ATOM   2512  CG  LEU A 343     -28.651   8.030  49.555  1.00 34.93           C
ATOM   2513  CD1 LEU A 343     -27.262   7.564  49.166  1.00 36.71           C
ATOM   2514  CD2 LEU A 343     -29.511   6.859  49.996  1.00 37.92           C
ATOM   2515  N   LEU A 344     -29.292  11.781  52.166  1.00 30.86           N
ATOM   2516  CA  LEU A 344     -29.117  12.577  53.379  1.00 30.00           C
ATOM   2517  C   LEU A 344     -30.433  13.148  53.882  1.00 36.46           C
ATOM   2518  O   LEU A 344     -30.731  13.070  55.079  1.00 41.94           O
ATOM   2519  CB  LEU A 344     -28.129  13.717  53.139  1.00 32.87           C
ATOM   2520  CG  LEU A 344     -26.671  13.351  52.912  1.00 43.73           C
ATOM   2521  CD1 LEU A 344     -25.879  14.565  52.454  1.00 41.21           C
ATOM   2522  CD2 LEU A 344     -26.103  12.794  54.203  1.00 41.98           C
ATOM   2523  N   ASP A 345     -31.241  13.709  52.990  1.00 35.50           N
ATOM   2524  CA  ASP A 345     -32.405  14.460  53.433  1.00 31.45           C
ATOM   2525  C   ASP A 345     -33.670  13.622  53.511  1.00 33.06           C
ATOM   2526  O   ASP A 345     -34.556  13.930  54.315  1.00 38.66           O
ATOM   2527  CB  ASP A 345     -32.642  15.642  52.492  1.00 28.25           C
ATOM   2528  CG  ASP A 345     -31.474  16.604  52.466  1.00 30.77           C
ATOM   2529  OD1 ASP A 345     -30.833  16.794  53.516  1.00 26.92           O
ATOM   2530  OD2 ASP A 345     -31.207  17.188  51.395  1.00 43.26           O
ATOM   2531  N   GLY A 346     -33.789  12.581  52.693  1.00 36.34           N
ATOM   2532  CA  GLY A 346     -35.015  11.825  52.633  1.00 34.56           C
ATOM   2533  C   GLY A 346     -35.951  12.302  51.554  1.00 37.48           C
ATOM   2534  O   GLY A 346     -36.953  11.631  51.277  1.00 38.75           O
ATOM   2535  N   SER A 347     -35.663  13.459  50.966  1.00 35.65           N
ATOM   2536  CA  SER A 347     -36.460  14.057  49.911  1.00 30.83           C
ATOM   2537  C   SER A 347     -35.603  15.096  49.207  1.00 29.51           C
ATOM   2538  O   SER A 347     -34.581  15.540  49.733  1.00 34.81           O
ATOM   2539  CB  SER A 347     -37.722  14.711  50.474  1.00 34.82           C
ATOM   2540  OG  SER A 347     -37.372  15.820  51.286  1.00 27.67           O
ATOM   2541  N   ILE A 348     -36.026  15.466  48.002  1.00 29.56           N
ATOM   2542  CA  ILE A 348     -35.419  16.558  47.252  1.00 25.04           C
ATOM   2543  C   ILE A 348     -36.494  17.596  46.982  1.00 24.91           C
ATOM   2544  O   ILE A 348     -37.589  17.261  46.517  1.00 27.21           O
ATOM   2545  CB  ILE A 348     -34.776  16.093  45.934  1.00 19.17           C
ATOM   2546  CG1 ILE A 348     -33.631  15.121  46.202  1.00 23.85           C
ATOM   2547  CG2 ILE A 348     -34.259  17.289  45.154  1.00 21.53           C
ATOM   2548  CD1 ILE A 348     -33.024  14.574  44.937  1.00 19.91           C
ATOM   2549  N   THR A 349     -36.186  18.848  47.283  1.00 26.30           N
ATOM   2550  CA  THR A 349     -37.098  19.956  47.075  1.00 29.49           C
ATOM   2551  C   THR A 349     -36.335  21.034  46.318  1.00 30.64           C
ATOM   2552  O   THR A 349     -35.164  20.857  45.965  1.00 27.30           O
ATOM   2553  CB  THR A 349     -37.638  20.489  48.411  1.00 36.49           C
ATOM   2554  OG1 THR A 349     -36.557  21.014  49.193  1.00 42.33           O
ATOM   2555  CG2 THR A 349     -38.312  19.370  49.202  1.00 32.35           C
ATOM   2556  N   VAL A 350     -37.007  22.151  46.044  1.00 29.58           N
ATOM   2557  CA  VAL A 350     -36.344  23.246  45.339  1.00 30.50           C
ATOM   2558  C   VAL A 350     -35.111  23.725  46.097  1.00 32.35           C
ATOM   2559  O   VAL A 350     -34.013  23.707  45.515  1.00 31.00           O
ATOM   2560  CB  VAL A 350     -37.357  24.373  45.039  1.00 29.69           C
ATOM   2561  CG1 VAL A 350     -36.644  25.601  44.489  1.00 35.05           C
ATOM   2562  CG2 VAL A 350     -38.415  23.871  44.071  1.00 34.76           C
ATOM   2563  N   PRO A 351     -35.196  24.101  47.382  1.00 32.39           N
ATOM   2564  CA  PRO A 351     -33.993  24.577  48.086  1.00 31.15           C
ATOM   2565  C   PRO A 351     -32.852  23.580  48.100  1.00 30.03           C
ATOM   2566  O   PRO A 351     -31.727  23.972  48.436  1.00 33.41           O
ATOM   2567  CB  PRO A 351     -34.499  24.848  49.508  1.00 25.82           C
ATOM   2568  CG  PRO A 351     -35.937  25.111  49.350  1.00 25.96           C
ATOM   2569  CD  PRO A 351     -36.385  24.197  48.250  1.00 30.11           C
ATOM   2570  N   SER A 352     -33.094  22.312  47.762  1.00 24.98           N
ATOM   2571  CA  SER A 352     -31.997  21.356  47.714  1.00 25.35           C
ATOM   2572  C   SER A 352     -30.928  21.755  46.708  1.00 30.24           C
ATOM   2573  O   SER A 352     -29.786  21.297  46.826  1.00 28.55           O
ATOM   2574  CB  SER A 352     -32.508  19.955  47.373  1.00 24.49           C
ATOM   2575  OG  SER A 352     -33.327  19.428  48.402  1.00 34.12           O
ATOM   2576  N   PHE A 353     -31.261  22.596  45.728  1.00 38.23           N
ATOM   2577  CA  PHE A 353     -30.307  22.960  44.690  1.00 34.55           C
ATOM   2578  C   PHE A 353     -29.706  24.339  44.908  1.00 37.57           C
ATOM   2579  O   PHE A 353     -29.086  24.889  43.991  1.00 40.26           O
ATOM   2580  CB  PHE A 353     -30.965  22.865  43.316  1.00 24.88           C
ATOM   2581  CG  PHE A 353     -31.409  21.479  42.972  1.00 22.45           C
ATOM   2582  CD1 PHE A 353     -32.717  21.083  43.188  1.00 21.49           C
ATOM   2583  CD2 PHE A 353     -30.502  20.551  42.487  1.00 23.38           C
ATOM   2584  CE1 PHE A 353     -33.123  19.797  42.887  1.00 24.25           C
ATOM   2585  CE2 PHE A 353     -30.900  19.264  42.186  1.00 26.48           C
ATOM   2586  CZ  PHE A 353     -32.213  18.885  42.386  1.00 29.60           C
ATOM   2587  N   HIS A 354     -29.859  24.896  46.105  1.00 35.86           N
ATOM   2588  CA  HIS A 354     -29.172  26.119  46.480  1.00 42.41           C
ATOM   2589  C   HIS A 354     -27.712  25.804  46.786  1.00 46.78           C
ATOM   2590  O   HIS A 354     -27.379  24.701  47.228  1.00 45.78           O
ATOM   2591  CB  HIS A 354     -29.850  26.750  47.694  1.00 40.32           C
ATOM   2592  CG  HIS A 354     -31.223  27.272  47.406  1.00 39.05           C
ATOM   2593  ND1 HIS A 354     -32.018  27.860  48.366  1.00 45.62           N
ATOM   2594  CD2 HIS A 354     -31.945  27.285  46.261  1.00 33.73           C
ATOM   2595  CE1 HIS A 354     -33.168  28.218  47.824  1.00 36.70           C
ATOM   2596  NE2 HIS A 354     -33.150  27.879  46.547  1.00 39.00           N
ATOM   2597  N   SER A 355     -26.837  26.787  46.544  1.00 57.00           N
ATOM   2598  CA  SER A 355     -25.398  26.540  46.639  1.00 52.47           C
ATOM   2599  C   SER A 355     -25.001  26.046  48.025  1.00 49.18           C
ATOM   2600  O   SER A 355     -24.152  25.157  48.155  1.00 55.10           O
ATOM   2601  CB  SER A 355     -24.617  27.807  46.283  1.00 49.83           C
ATOM   2602  OG  SER A 355     -24.781  28.154  44.919  1.00 57.17           O
ATOM   2603  N   GLN A 356     -25.603  26.609  49.074  1.00 48.49           N
ATOM   2604  CA  GLN A 356     -25.258  26.186  50.426  1.00 54.07           C
ATOM   2605  C   GLN A 356     -25.682  24.751  50.709  1.00 48.80           C
ATOM   2606  O   GLN A 356     -25.123  24.121  51.614  1.00 48.79           O
ATOM   2607  CB  GLN A 356     -25.875  27.139  51.454  1.00 53.39           C
ATOM   2608  CG  GLN A 356     -27.395  27.122  51.516  1.00 55.08           C
ATOM   2609  CD  GLN A 356     -28.033  28.072  50.517  1.00 67.02           C
ATOM   2610  OE1 GLN A 356     -27.482  28.332  49.445  1.00 67.74           O
ATOM   2611  NE2 GLN A 356     -29.194  28.608  50.873  1.00 70.92           N
ATOM   2612  N   GLN A 357     -26.648  24.219  49.961  1.00 46.33           N
ATOM   2613  CA  GLN A 357     -27.032  22.822  50.101  1.00 46.86           C
ATOM   2614  C   GLN A 357     -26.221  21.903  49.202  1.00 47.52           C
ATOM   2615  O   GLN A 357     -26.130  20.704  49.483  1.00 52.72           O
ATOM   2616  CB  GLN A 357     -28.523  22.645  49.791  1.00 44.05           C
ATOM   2617  CG  GLN A 357     -29.458  23.441  50.691  1.00 43.99           C
ATOM   2618  CD  GLN A 357     -29.333  23.079  52.158  1.00 47.04           C
ATOM   2619  OE1 GLN A 357     -29.456  21.913  52.541  1.00 49.08           O
ATOM   2620  NE2 GLN A 357     -29.086  24.084  52.990  1.00 39.87           N
ATOM   2621  N   VAL A 358     -25.623  22.439  48.138  1.00 44.07           N
ATOM   2622  CA  VAL A 358     -24.856  21.610  47.217  1.00 44.83           C
ATOM   2623  C   VAL A 358     -23.447  21.378  47.746  1.00 53.69           C
ATOM   2624  O   VAL A 358     -22.905  20.272  47.639  1.00 55.05           O
ATOM   2625  CB  VAL A 358     -24.836  22.266  45.824  1.00 46.54           C
ATOM   2626  CG1 VAL A 358     -23.918  21.499  44.868  1.00 42.50           C
ATOM   2627  CG2 VAL A 358     -26.249  22.402  45.272  1.00 41.33           C
ATOM   2628  N   ASN A 359     -22.837  22.405  48.338  1.00 59.84           N
ATOM   2629  CA  ASN A 359     -21.446  22.347  48.760  1.00 62.78           C
ATOM   2630  C   ASN A 359     -21.290  22.060  50.253  1.00 65.34           C
ATOM   2631  O   ASN A 359     -20.203  22.265  50.803  1.00 69.72           O
ATOM   2632  CB  ASN A 359     -20.745  23.655  48.387  1.00 62.54           C
ATOM   2633  CG  ASN A 359     -20.544  23.795  46.888  1.00 60.16           C
ATOM   2634  OD1 ASN A 359     -19.626  23.210  46.315  1.00 67.50           O
ATOM   2635  ND2 ASN A 359     -21.415  24.564  46.245  1.00 48.26           N
ATOM   2636  N   ARG A 360     -22.348  21.597  50.916  1.00 57.94           N
ATOM   2637  CA  ARG A 360     -22.271  21.241  52.325  1.00 54.18           C
ATOM   2638  C   ARG A 360     -21.428  19.976  52.528  1.00 54.69           C
ATOM   2639  O   ARG A 360     -21.406  19.090  51.670  1.00 54.34           O
ATOM   2640  CB  ARG A 360     -23.677  21.086  52.896  1.00 55.92           C
ATOM   2641  CG  ARG A 360     -24.517  20.062  52.189  1.00 51.21           C
ATOM   2642  CD  ARG A 360     -25.921  20.004  52.758  1.00 47.42           C
ATOM   2643  NE  ARG A 360     -26.838  19.348  51.832  1.00 42.67           N
ATOM   2644  CZ  ARG A 360     -27.993  18.793  52.184  1.00 41.00           C
ATOM   2645  NH1 ARG A 360     -28.379  18.788  53.453  1.00 39.43           N
ATOM   2646  NH2 ARG A 360     -28.756  18.218  51.266  1.00 37.23           N
ATOM   2647  N   PRO A 361     -20.706  19.889  53.654  1.00 61.92           N
ATOM   2648  CA  PRO A 361     -19.763  18.768  53.859  1.00 62.26           C
ATOM   2649  C   PRO A 361     -20.372  17.369  53.838  1.00 58.16           C
ATOM   2650  O   PRO A 361     -19.687  16.422  53.422  1.00 48.68           O
ATOM   2651  CB  PRO A 361     -19.148  19.083  55.230  1.00 53.74           C
ATOM   2652  CG  PRO A 361     -20.121  19.999  55.891  1.00 52.95           C
ATOM   2653  CD  PRO A 361     -20.720  20.817  54.798  1.00 51.08           C
ATOM   2654  N   GLN A 362     -21.619  17.191  54.281  1.00 58.44           N
ATOM   2655  CA  GLN A 362     -22.206  15.853  54.253  1.00 55.08           C
ATOM   2656  C   GLN A 362     -22.364  15.370  52.817  1.00 57.25           C
ATOM   2657  O   GLN A 362     -22.033  14.215  52.489  1.00 57.84           O
ATOM   2658  CB  GLN A 362     -23.563  15.871  54.964  1.00 59.25           C
ATOM   2659  CG  GLN A 362     -23.499  16.086  56.478  1.00 48.73           C
ATOM   2660  CD  GLN A 362     -22.836  14.939  57.208  1.00 58.06           C
ATOM   2661  OE1 GLN A 362     -23.196  13.776  57.017  1.00 57.97           O
ATOM   2662  NE2 GLN A 362     -21.862  15.258  58.050  1.00 64.41           N
ATOM   2663  N   VAL A 363     -22.791  16.279  51.936  1.00 55.44           N
ATOM   2664  CA  VAL A 363     -22.925  15.961  50.521  1.00 51.36           C
ATOM   2665  C   VAL A 363     -21.577  15.587  49.932  1.00 47.22           C
ATOM   2666  O   VAL A 363     -21.478  14.626  49.171  1.00 43.64           O
ATOM   2667  CB  VAL A 363     -23.572  17.136  49.761  1.00 53.09           C
ATOM   2668  CG1 VAL A 363     -23.483  16.912  48.264  1.00 56.61           C
ATOM   2669  CG2 VAL A 363     -25.028  17.273  50.158  1.00 51.52           C
ATOM   2670  N   ARG A 364     -20.516  16.311  50.295  1.00 48.75           N
ATOM   2671  CA  ARG A 364     -19.200  16.016  49.731  1.00 50.09           C
ATOM   2672  C   ARG A 364     -18.674  14.671  50.223  1.00 47.09           C
ATOM   2673  O   ARG A 364     -18.096  13.895  49.443  1.00 44.24           O
ATOM   2674  CB  ARG A 364     -18.225  17.140  50.076  1.00 49.77           C
ATOM   2675  CG  ARG A 364     -18.500  18.428  49.322  1.00 53.30           C
ATOM   2676  CD  ARG A 364     -17.518  19.521  49.699  1.00 64.70           C
ATOM   2677  NE  ARG A 364     -17.714  20.727  48.900  1.00 68.13           N
ATOM   2678  CZ  ARG A 364     -16.952  21.812  48.993  1.00 68.24           C
ATOM   2679  NH1 ARG A 364     -15.940  21.839  49.851  1.00 56.92           N
ATOM   2680  NH2 ARG A 364     -17.200  22.870  48.232  1.00 67.19           N
ATOM   2681  N   GLU A 365     -18.865  14.379  51.513  1.00 48.16           N
ATOM   2682  CA  GLU A 365     -18.444  13.087  52.045  1.00 47.77           C
ATOM   2683  C   GLU A 365     -19.151  11.939  51.336  1.00 51.53           C
ATOM   2684  O   GLU A 365     -18.545  10.887  51.098  1.00 48.56           O
ATOM   2685  CB  GLU A 365     -18.694  13.025  53.552  1.00 51.73           C
ATOM   2686  CG  GLU A 365     -17.742  13.883  54.368  1.00 54.58           C
ATOM   2687  CD  GLU A 365     -16.293  13.452  54.207  1.00 61.07           C
ATOM   2688  OE1 GLU A 365     -16.005  12.249  54.381  1.00 63.01           O
ATOM   2689  OE2 GLU A 365     -15.444  14.316  53.897  1.00 52.45           O
ATOM   2690  N   LEU A 366     -20.431  12.111  50.987  1.00 51.95           N
ATOM   2691  CA  LEU A 366     -21.067  11.047  50.205  1.00 48.05           C
ATOM   2692  C   LEU A 366     -20.683  11.066  48.724  1.00 44.24           C
ATOM   2693  O   LEU A 366     -20.590   9.998  48.106  1.00 43.76           O
ATOM   2694  CB  LEU A 366     -22.588  11.078  50.346  1.00 45.50           C
ATOM   2695  CG  LEU A 366     -23.167  10.733  51.712  1.00 44.75           C
ATOM   2696  CD1 LEU A 366     -24.671  10.770  51.618  1.00 40.57           C
ATOM   2697  CD2 LEU A 366     -22.693   9.356  52.150  1.00 45.39           C
ATOM   2698  N   LEU A 367     -20.470  12.248  48.136  1.00 38.86           N
ATOM   2699  CA  LEU A 367     -20.113  12.327  46.724  1.00 40.20           C
ATOM   2700  C   LEU A 367     -18.802  11.611  46.460  1.00 50.72           C
ATOM   2701  O   LEU A 367     -18.637  10.964  45.419  1.00 48.43           O
ATOM   2702  CB  LEU A 367     -20.000  13.787  46.275  1.00 38.84           C
ATOM   2703  CG  LEU A 367     -21.218  14.696  46.124  1.00 33.76           C
ATOM   2704  CD1 LEU A 367     -20.771  16.126  45.847  1.00 28.84           C
ATOM   2705  CD2 LEU A 367     -22.131  14.193  45.023  1.00 34.76           C
ATOM   2706  N   LYS A 368     -17.852  11.722  47.393  1.00 48.79           N
ATOM   2707  CA  LYS A 368     -16.590  11.006  47.243  1.00 41.51           C
ATOM   2708  C   LYS A 368     -16.781   9.492  47.185  1.00 37.92           C
ATOM   2709  O   LYS A 368     -15.861   8.780  46.768  1.00 34.21           O
ATOM   2710  CB  LYS A 368     -15.643  11.387  48.380  1.00 42.09           C
ATOM   2711  CG  LYS A 368     -15.093  12.802  48.260  1.00 43.56           C
ATOM   2712  CD  LYS A 368     -14.027  13.103  49.304  1.00 40.48           C
ATOM   2713  CE  LYS A 368     -14.645  13.345  50.670  1.00 40.30           C
ATOM   2714  NZ  LYS A 368     -13.629  13.747  51.677  1.00 29.13           N
ATOM   2715  N   LYS A 369     -17.943   8.985  47.603  1.00 38.08           N
ATOM   2716  CA  LYS A 369     -18.212   7.553  47.650  1.00 41.19           C
ATOM   2717  C   LYS A 369     -18.981   7.014  46.443  1.00 49.51           C
ATOM   2718  O   LYS A 369     -19.182   5.799  46.358  1.00 54.76           O
ATOM   2719  CB  LYS A 369     -18.986   7.211  48.928  1.00 42.40           C
ATOM   2720  CG  LYS A 369     -18.220   7.474  50.214  1.00 53.00           C
ATOM   2721  CD  LYS A 369     -19.046   7.100  51.439  1.00 65.66           C
ATOM   2722  CE  LYS A 369     -18.270   7.309  52.738  1.00 48.28           C
ATOM   2723  NZ  LYS A 369     -18.047   8.749  53.036  1.00 53.60           N
ATOM   2724  N   VAL A 370     -19.418   7.863  45.516  1.00 43.25           N
ATOM   2725  CA  VAL A 370     -20.345   7.441  44.468  1.00 37.86           C
ATOM   2726  C   VAL A 370     -19.581   6.914  43.258  1.00 36.29           C
ATOM   2727  O   VAL A 370     -18.742   7.618  42.686  1.00 44.33           O
ATOM   2728  CB  VAL A 370     -21.282   8.587  44.060  1.00 38.51           C
ATOM   2729  CG1 VAL A 370     -22.222   8.119  42.965  1.00 36.80           C
ATOM   2730  CG2 VAL A 370     -22.072   9.058  45.256  1.00 38.39           C
ATOM   2731  N   LYS A 371     -19.880   5.675  42.870  1.00 42.33           N
ATOM   2732  CA  LYS A 371     -19.403   5.075  41.632  1.00 43.54           C
ATOM   2733  C   LYS A 371     -20.566   4.933  40.660  1.00 37.68           C
ATOM   2734  O   LYS A 371     -21.668   4.541  41.056  1.00 37.14           O
ATOM   2735  CB  LYS A 371     -18.781   3.699  41.872  1.00 43.06           C
ATOM   2736  CG  LYS A 371     -18.306   3.027  40.591  1.00 43.22           C
ATOM   2737  CD  LYS A 371     -17.891   1.588  40.833  1.00 48.44           C
ATOM   2738  CE  LYS A 371     -17.426   0.926  39.541  1.00 38.06           C
ATOM   2739  NZ  LYS A 371     -17.296  -0.551  39.687  1.00 43.18           N
ATOM   2740  N   LEU A 372     -20.319   5.239  39.391  1.00 34.83           N
ATOM   2741  CA  LEU A 372     -21.297   5.001  38.342  1.00 32.97           C
ATOM   2742  C   LEU A 372     -20.959   3.732  37.574  1.00 36.53           C
ATOM   2743  O   LEU A 372     -19.786   3.424  37.342  1.00 40.27           O
ATOM   2744  CB  LEU A 372     -21.373   6.180  37.369  1.00 26.19           C
ATOM   2745  CG  LEU A 372     -21.725   7.556  37.932  1.00 31.15           C
ATOM   2746  CD1 LEU A 372     -21.828   8.568  36.803  1.00 29.52           C
ATOM   2747  CD2 LEU A 372     -23.025   7.505  38.729  1.00 38.46           C
ATOM   2748  N   GLU A 373     -21.998   2.998  37.188  1.00 36.74           N
ATOM   2749  CA  GLU A 373     -21.877   1.836  36.323  1.00 33.29           C
ATOM   2750  C   GLU A 373     -22.919   1.982  35.224  1.00 36.30           C
ATOM   2751  O   GLU A 373     -24.066   2.356  35.494  1.00 33.97           O
ATOM   2752  CB  GLU A 373     -22.076   0.528  37.104  1.00 29.47           C
ATOM   2753  CG  GLU A 373     -20.960   0.220  38.095  1.00 35.64           C
ATOM   2754  CD  GLU A 373     -21.175  -1.085  38.843  1.00 40.03           C
ATOM   2755  OE1 GLU A 373     -22.290  -1.641  38.757  1.00 39.21           O
ATOM   2756  OE2 GLU A 373     -20.234  -1.547  39.525  1.00 34.10           O
ATOM   2757  N   HIS A 374     -22.522   1.691  33.983  1.00 32.79           N
ATOM   2758  CA  HIS A 374     -23.378   1.900  32.817  1.00 27.28           C
ATOM   2759  C   HIS A 374     -23.610   0.562  32.123  1.00 31.12           C
ATOM   2760  O   HIS A 374     -22.926   0.229  31.143  1.00 25.34           O
ATOM   2761  CB  HIS A 374     -22.757   2.904  31.847  1.00 26.86           C
ATOM   2762  CG  HIS A 374     -22.371   4.203  32.485  1.00 29.91           C
ATOM   2763  ND1 HIS A 374     -23.298   5.105  32.960  1.00 35.29           N
ATOM   2764  CD2 HIS A 374     -21.156   4.760  32.707  1.00 27.89           C
ATOM   2765  CE1 HIS A 374     -22.671   6.154  33.462  1.00 36.06           C
ATOM   2766  NE2 HIS A 374     -21.370   5.972  33.317  1.00 31.73           N
ATOM   2767  N   PRO A 375     -24.572  -0.222  32.592  1.00 34.65           N
ATOM   2768  CA  PRO A 375     -24.853  -1.520  31.968  1.00 35.86           C
ATOM   2769  C   PRO A 375     -25.561  -1.347  30.636  1.00 34.40           C
ATOM   2770  O   PRO A 375     -26.192  -0.307  30.394  1.00 39.05           O
ATOM   2771  CB  PRO A 375     -25.756  -2.212  32.999  1.00 32.29           C
ATOM   2772  CG  PRO A 375     -26.398  -1.095  33.755  1.00 23.40           C
ATOM   2773  CD  PRO A 375     -25.377   0.003  33.805  1.00 24.59           C
ATOM   2774  N   PRO A 376     -25.470  -2.332  29.737  1.00 27.60           N
ATOM   2775  CA  PRO A 376     -26.176  -2.211  28.451  1.00 35.10           C
ATOM   2776  C   PRO A 376     -27.679  -2.116  28.609  1.00 41.13           C
ATOM   2777  O   PRO A 376     -28.356  -1.608  27.705  1.00 46.01           O
ATOM   2778  CB  PRO A 376     -25.762  -3.481  27.698  1.00 35.73           C
ATOM   2779  CG  PRO A 376     -25.369  -4.440  28.762  1.00 35.32           C
ATOM   2780  CD  PRO A 376     -24.742  -3.605  29.844  1.00 25.40           C
ATOM   2781  N   ASP A 377     -28.226  -2.606  29.724  1.00 37.17           N
ATOM   2782  CA  ASP A 377     -29.665  -2.546  29.944  1.00 41.24           C
ATOM   2783  C   ASP A 377     -30.161  -1.111  30.056  1.00 46.58           C
ATOM   2784  O   ASP A 377     -31.351  -0.864  29.838  1.00 53.50           O
ATOM   2785  CB  ASP A 377     -30.034  -3.315  31.208  1.00 43.01           C
ATOM   2786  CG  ASP A 377     -29.853  -4.800  31.049  1.00 48.77           C
ATOM   2787  OD1 ASP A 377     -29.642  -5.249  29.901  1.00 46.92           O
ATOM   2788  OD2 ASP A 377     -29.910  -5.515  32.069  1.00 51.11           O
ATOM   2789  N   ASN A 378     -29.282  -0.162  30.409  1.00 43.92           N
ATOM   2790  CA  ASN A 378     -29.640   1.247  30.489  1.00 40.12           C
ATOM   2791  C   ASN A 378     -29.166   1.986  29.245  1.00 38.09           C
ATOM   2792  O   ASN A 378     -27.973   2.315  29.141  1.00 38.26           O
ATOM   2793  CB  ASN A 378     -29.043   1.894  31.745  1.00 33.55           C
ATOM   2794  CG  ASN A 378     -29.998   1.898  32.914  1.00 35.54           C
ATOM   2795  OD1 ASN A 378     -31.171   2.227  32.757  1.00 38.53           O
ATOM   2796  ND2 ASN A 378     -29.499   1.564  34.098  1.00 39.19           N
ATOM   2797  N   PRO A 379     -30.035   2.259  28.278  1.00 39.19           N
ATOM   2798  CA  PRO A 379     -29.667   3.159  27.198  1.00 35.82           C
ATOM   2799  C   PRO A 379     -29.956   4.589  27.611  1.00 28.24           C
ATOM   2800  O   PRO A 379     -30.690   4.825  28.582  1.00 30.18           O
ATOM   2801  CB  PRO A 379     -30.563   2.700  26.041  1.00 43.08           C
ATOM   2802  CG  PRO A 379     -31.781   2.244  26.712  1.00 41.05           C
ATOM   2803  CD  PRO A 379     -31.331   1.606  28.013  1.00 39.37           C
ATOM   2804  N   PRO A 380     -29.404   5.566  26.928  1.00 25.09           N
ATOM   2805  CA  PRO A 380     -29.754   6.953  27.293  1.00 29.80           C
ATOM   2806  C   PRO A 380     -31.089   7.399  26.699  1.00 26.45           C
ATOM   2807  O   PRO A 380     -31.169   8.138  25.724  1.00 29.58           O
ATOM   2808  CB  PRO A 380     -28.564   7.747  26.750  1.00 36.57           C
ATOM   2809  CG  PRO A 380     -28.116   6.958  25.561  1.00 38.56           C
ATOM   2810  CD  PRO A 380     -28.323   5.509  25.930  1.00 27.24           C
ATOM   2811  N   SER A 381     -32.182   6.955  27.322  1.00 27.81           N
ATOM   2812  CA  SER A 381     -33.520   7.253  26.821  1.00 27.00           C
ATOM   2813  C   SER A 381     -34.523   7.294  27.965  1.00 26.21           C
ATOM   2814  O   SER A 381     -34.583   6.364  28.773  1.00 26.52           O
ATOM   2815  CB  SER A 381     -33.961   6.217  25.784  1.00 27.89           C
ATOM   2816  OG  SER A 381     -35.297   6.455  25.378  1.00 22.87           O
ATOM   2817  N   PHE A 382     -35.329   8.360  28.001  1.00 25.24           N
ATOM   2818  CA  PHE A 382     -36.305   8.560  29.068  1.00 23.86           C
ATOM   2819  C   PHE A 382     -37.387   7.485  29.110  1.00 26.56           C
ATOM   2820  O   PHE A 382     -38.047   7.324  30.143  1.00 24.89           O
ATOM   2821  CB  PHE A 382     -36.970   9.930  28.906  1.00 20.96           C
ATOM   2822  CG  PHE A 382     -36.060  11.087  29.190  1.00 20.02           C
ATOM   2823  CD1 PHE A 382     -35.064  10.984  30.144  1.00 28.35           C
ATOM   2824  CD2 PHE A 382     -36.211  12.284  28.511  1.00 16.60           C
ATOM   2825  CE1 PHE A 382     -34.224  12.055  30.410  1.00 27.79           C
ATOM   2826  CE2 PHE A 382     -35.378  13.358  28.772  1.00 18.34           C
ATOM   2827  CZ  PHE A 382     -34.382  13.244  29.722  1.00 20.51           C
ATOM   2828  N   ASP A 383     -37.579   6.736  28.027  1.00 26.75           N
ATOM   2829  CA  ASP A 383     -38.657   5.755  27.966  1.00 27.35           C
ATOM   2830  C   ASP A 383     -38.257   4.379  28.485  1.00 32.19           C
ATOM   2831  O   ASP A 383     -39.119   3.626  28.952  1.00 31.50           O
ATOM   2832  CB  ASP A 383     -39.159   5.631  26.528  1.00 23.11           C
ATOM   2833  CG  ASP A 383     -40.428   4.826  26.425  1.00 22.04           C
ATOM   2834  OD1 ASP A 383     -41.419   5.185  27.093  1.00 21.77           O
ATOM   2835  OD2 ASP A 383     -40.431   3.832  25.670  1.00 21.82           O
ATOM   2836  N   THR A 384     -36.972   4.037  28.419  1.00 34.71           N
ATOM   2837  CA  THR A 384     -36.482   2.730  28.828  1.00 38.03           C
ATOM   2838  C   THR A 384     -35.484   2.826  29.971  1.00 38.29           C
ATOM   2839  O   THR A 384     -34.981   1.796  30.431  1.00 38.68           O
ATOM   2840  CB  THR A 384     -35.833   2.014  27.640  1.00 44.78           C
ATOM   2841  OG1 THR A 384     -34.769   2.828  27.135  1.00 44.14           O
ATOM   2842  CG2 THR A 384     -36.854   1.793  26.529  1.00 32.19           C
ATOM   2843  N   LEU A 385     -35.184   4.036  30.428  1.00 37.09           N
ATOM   2844  CA  LEU A 385     -34.273   4.251  31.541  1.00 33.33           C
ATOM   2845  C   LEU A 385     -34.777   3.644  32.842  1.00 32.96           C
ATOM   2846  O   LEU A 385     -35.970   3.689  33.150  1.00 42.46           O
ATOM   2847  CB  LEU A 385     -34.045   5.753  31.698  1.00 31.33           C
ATOM   2848  CG  LEU A 385     -33.394   6.346  32.933  1.00 30.69           C
ATOM   2849  CD1 LEU A 385     -32.047   5.771  33.091  1.00 34.35           C
ATOM   2850  CD2 LEU A 385     -33.270   7.824  32.696  1.00 28.97           C
ATOM   2851  N   TYR A 386     -33.851   3.053  33.599  1.00 32.28           N
ATOM   2852  CA  TYR A 386     -34.073   2.672  34.988  1.00 34.26           C
ATOM   2853  C   TYR A 386     -32.875   3.135  35.804  1.00 30.48           C
ATOM   2854  O   TYR A 386     -31.824   3.480  35.258  1.00 31.20           O
ATOM   2855  CB  TYR A 386     -34.273   1.151  35.173  1.00 35.96           C
ATOM   2856  CG  TYR A 386     -33.019   0.312  34.992  1.00 39.09           C
ATOM   2857  CD1 TYR A 386     -32.189   0.018  36.072  1.00 36.19           C
ATOM   2858  CD2 TYR A 386     -32.685  -0.213  33.751  1.00 39.72           C
ATOM   2859  CE1 TYR A 386     -31.046  -0.749  35.911  1.00 36.25           C
ATOM   2860  CE2 TYR A 386     -31.546  -0.981  33.581  1.00 37.98           C
ATOM   2861  CZ  TYR A 386     -30.731  -1.248  34.662  1.00 39.62           C
ATOM   2862  OH  TYR A 386     -29.598  -2.014  34.491  1.00 34.19           O
ATOM   2863  N   CYS A 387     -33.035   3.142  37.122  1.00 32.19           N
ATOM   2864  CA  CYS A 387     -31.931   3.436  38.025  1.00 29.70           C
ATOM   2865  C   CYS A 387     -31.885   2.410  39.140  1.00 30.11           C
ATOM   2866  O   CYS A 387     -32.871   2.215  39.854  1.00 36.00           O
ATOM   2867  CB  CYS A 387     -32.045   4.834  38.632  1.00 29.97           C
ATOM   2868  SG  CYS A 387     -30.718   5.197  39.805  1.00 22.80           S
ATOM   2869  N   GLU A 388     -30.726   1.795  39.320  1.00 29.08           N
ATOM   2870  CA  GLU A 388     -30.515   0.855  40.406  1.00 34.41           C
ATOM   2871  C   GLU A 388     -29.384   1.385  41.269  1.00 33.78           C
ATOM   2872  O   GLU A 388     -28.313   1.725  40.755  1.00 33.19           O
ATOM   2873  CB  GLU A 388     -30.183  -0.541  39.877  1.00 39.45           C
ATOM   2874  CG  GLU A 388     -29.977  -1.579  40.969  1.00 34.97           C
ATOM   2875  CD  GLU A 388     -29.749  -2.971  40.411  1.00 34.89           C
ATOM   2876  OE1 GLU A 388     -28.734  -3.182  39.711  1.00 35.80           O
ATOM   2877  OE2 GLU A 388     -30.608  -3.847  40.650  1.00 31.10           O
ATOM   2878  N   ILE A 389     -29.628   1.465  42.573  1.00 33.00           N
ATOM   2879  CA  ILE A 389     -28.658   1.992  43.520  1.00 30.74           C
ATOM   2880  C   ILE A 389     -28.333   0.900  44.525  1.00 36.13           C
ATOM   2881  O   ILE A 389     -29.232   0.215  45.032  1.00 35.52           O
ATOM   2882  CB  ILE A 389     -29.155   3.276  44.215  1.00 28.79           C
ATOM   2883  CG1 ILE A 389     -28.052   3.853  45.106  1.00 33.57           C
ATOM   2884  CG2 ILE A 389     -30.445   3.047  44.992  1.00 29.21           C
ATOM   2885  CD1 ILE A 389     -28.329   5.257  45.574  1.00 35.93           C
ATOM   2886  N   SER A 390     -27.041   0.729  44.787  1.00 42.90           N
ATOM   2887  CA  SER A 390     -26.544  -0.221  45.767  1.00 44.19           C
ATOM   2888  C   SER A 390     -25.660   0.532  46.747  1.00 44.33           C
ATOM   2889  O   SER A 390     -24.783   1.299  46.336  1.00 37.93           O
ATOM   2890  CB  SER A 390     -25.758  -1.349  45.090  1.00 41.70           C
ATOM   2891  OG  SER A 390     -26.586  -2.129  44.239  1.00 37.65           O
ATOM   2892  N   ILE A 391     -25.887   0.307  48.037  1.00 41.42           N
ATOM   2893  CA  ILE A 391     -25.087   0.912  49.092  1.00 41.18           C
ATOM   2894  C   ILE A 391     -24.522  -0.214  49.937  1.00 48.94           C
ATOM   2895  O   ILE A 391     -25.274  -1.039  50.472  1.00 49.50           O
ATOM   2896  CB  ILE A 391     -25.894   1.897  49.953  1.00 41.26           C
ATOM   2897  CG1 ILE A 391     -26.450   3.030  49.093  1.00 36.15           C
ATOM   2898  CG2 ILE A 391     -25.032   2.456  51.084  1.00 47.44           C
ATOM   2899  CD1 ILE A 391     -27.296   4.003  49.873  1.00 37.08           C
ATOM   2900  N   THR A 392     -23.201  -0.249  50.045  1.00 51.84           N
ATOM   2901  CA  THR A 392     -22.489  -1.234  50.839  1.00 45.79           C
ATOM   2902  C   THR A 392     -21.944  -0.528  52.069  1.00 53.34           C
ATOM   2903  O   THR A 392     -21.407   0.579  51.965  1.00 58.72           O
ATOM   2904  CB  THR A 392     -21.346  -1.870  50.040  1.00 43.44           C
ATOM   2905  OG1 THR A 392     -21.873  -2.548  48.891  1.00 44.14           O
ATOM   2906  CG2 THR A 392     -20.577  -2.862  50.903  1.00 48.60           C
ATOM   2907  N   LEU A 393     -22.105  -1.146  53.229  1.00 56.09           N
ATOM   2908  CA  LEU A 393     -21.581  -0.554  54.446  1.00 56.65           C
ATOM   2909  C   LEU A 393     -20.155  -1.044  54.672  1.00 59.32           C
ATOM   2910  O   LEU A 393     -19.715  -2.040  54.092  1.00 56.31           O
ATOM   2911  CB  LEU A 393     -22.482  -0.891  55.636  1.00 52.77           C
ATOM   2912  CG  LEU A 393     -23.925  -0.411  55.443  1.00 49.90           C
ATOM   2913  CD1 LEU A 393     -24.791  -0.736  56.646  1.00 39.11           C
ATOM   2914  CD2 LEU A 393     -23.960   1.080  55.140  1.00 48.51           C
ATOM   2915  N   LYS A 394     -19.427  -0.316  55.521  1.00 61.26           N
ATOM   2916  CA  LYS A 394     -18.041  -0.672  55.804  1.00 54.12           C
ATOM   2917  C   LYS A 394     -17.907  -2.059  56.424  1.00 57.97           C
ATOM   2918  O   LYS A 394     -16.844  -2.675  56.300  1.00 54.01           O
ATOM   2919  CB  LYS A 394     -17.414   0.405  56.692  1.00 51.90           C
ATOM   2920  CG  LYS A 394     -17.232   1.732  55.958  1.00 56.49           C
ATOM   2921  CD  LYS A 394     -16.677   2.837  56.846  1.00 59.75           C
ATOM   2922  CE  LYS A 394     -16.632   4.165  56.094  1.00 61.38           C
ATOM   2923  NZ  LYS A 394     -16.179   5.308  56.938  1.00 56.51           N
ATOM   2924  N   ASP A 395     -18.957  -2.572  57.066  1.00 68.16           N
ATOM   2925  CA  ASP A 395     -18.941  -3.937  57.579  1.00 67.22           C
ATOM   2926  C   ASP A 395     -19.309  -4.979  56.524  1.00 58.77           C
ATOM   2927  O   ASP A 395     -19.401  -6.166  56.856  1.00 53.81           O
ATOM   2928  CB  ASP A 395     -19.855  -4.050  58.813  1.00 63.92           C
ATOM   2929  CG  ASP A 395     -21.336  -3.875  58.489  1.00 59.79           C
ATOM   2930  OD1 ASP A 395     -21.721  -3.842  57.301  1.00 60.52           O
ATOM   2931  OD2 ASP A 395     -22.128  -3.787  59.450  1.00 54.35           O
ATOM   2932  N   GLY A 396     -19.511  -4.574  55.267  1.00 57.40           N
ATOM   2933  CA  GLY A 396     -19.821  -5.495  54.193  1.00 58.07           C
ATOM   2934  C   GLY A 396     -21.291  -5.628  53.847  1.00 58.48           C
ATOM   2935  O   GLY A 396     -21.610  -6.205  52.799  1.00 50.54           O
ATOM   2936  N   THR A 397     -22.192  -5.131  54.691  1.00 61.24           N
ATOM   2937  CA  THR A 397     -23.618  -5.228  54.399  1.00 58.80           C
ATOM   2938  C   THR A 397     -23.961  -4.400  53.167  1.00 58.67           C
ATOM   2939  O   THR A 397     -23.561  -3.237  53.055  1.00 59.79           O
ATOM   2940  CB  THR A 397     -24.434  -4.749  55.599  1.00 57.59           C
ATOM   2941  OG1 THR A 397     -24.086  -5.520  56.753  1.00 63.72           O
ATOM   2942  CG2 THR A 397     -25.915  -4.921  55.337  1.00 55.69           C
ATOM   2943  N   THR A 398     -24.708  -5.000  52.240  1.00 55.86           N
ATOM   2944  CA  THR A 398     -25.083  -4.343  50.994  1.00 55.43           C
ATOM   2945  C   THR A 398     -26.593  -4.371  50.805  1.00 56.53           C
ATOM   2946  O   THR A 398     -27.227  -5.413  50.994  1.00 55.95           O
ATOM   2947  CB  THR A 398     -24.397  -5.006  49.797  1.00 55.63           C
ATOM   2948  OG1 THR A 398     -22.976  -4.926  49.962  1.00 67.11           O
ATOM   2949  CG2 THR A 398     -24.792  -4.309  48.502  1.00 47.56           C
ATOM   2950  N   PHE A 399     -27.157  -3.226  50.423  1.00 55.56           N
ATOM   2951  CA  PHE A 399     -28.572  -3.083  50.109  1.00 52.92           C
ATOM   2952  C   PHE A 399     -28.709  -2.579  48.678  1.00 51.16           C
ATOM   2953  O   PHE A 399     -27.891  -1.778  48.214  1.00 52.53           O
ATOM   2954  CB  PHE A 399     -29.275  -2.121  51.070  1.00 50.75           C
ATOM   2955  CG  PHE A 399     -29.176  -2.522  52.513  1.00 58.81           C
ATOM   2956  CD1 PHE A 399     -28.217  -1.959  53.339  1.00 50.84           C
ATOM   2957  CD2 PHE A 399     -30.032  -3.474  53.040  1.00 58.09           C
ATOM   2958  CE1 PHE A 399     -28.125  -2.325  54.667  1.00 53.47           C
ATOM   2959  CE2 PHE A 399     -29.946  -3.846  54.369  1.00 52.92           C
ATOM   2960  CZ  PHE A 399     -28.992  -3.272  55.183  1.00 58.49           C
ATOM   2961  N   THR A 400     -29.740  -3.049  47.979  1.00 45.22           N
ATOM   2962  CA  THR A 400     -29.964  -2.661  46.592  1.00 40.72           C
ATOM   2963  C   THR A 400     -31.437  -2.363  46.362  1.00 43.18           C
ATOM   2964  O   THR A 400     -32.303  -3.121  46.810  1.00 40.09           O
ATOM   2965  CB  THR A 400     -29.499  -3.769  45.639  1.00 41.48           C
ATOM   2966  OG1 THR A 400     -28.108  -4.031  45.858  1.00 42.43           O
ATOM   2967  CG2 THR A 400     -29.712  -3.361  44.189  1.00 38.46           C
ATOM   2968  N   GLU A 401     -31.720  -1.256  45.671  1.00 42.95           N
ATOM   2969  CA  GLU A 401     -33.084  -0.937  45.270  1.00 37.84           C
ATOM   2970  C   GLU A 401     -33.086  -0.396  43.847  1.00 38.22           C
ATOM   2971  O   GLU A 401     -32.104   0.188  43.383  1.00 40.50           O
ATOM   2972  CB  GLU A 401     -33.738   0.075  46.220  1.00 35.97           C
ATOM   2973  CG  GLU A 401     -34.045  -0.484  47.600  1.00 37.07           C
ATOM   2974  CD  GLU A 401     -35.190  -1.475  47.589  1.00 37.62           C
ATOM   2975  OE1 GLU A 401     -35.958  -1.491  46.605  1.00 39.42           O
ATOM   2976  OE2 GLU A 401     -35.322  -2.241  48.567  1.00 43.05           O
ATOM   2977  N   ARG A 402     -34.208  -0.582  43.155  1.00 43.30           N
ATOM   2978  CA  ARG A 402     -34.298  -0.220  41.747  1.00 41.14           C
ATOM   2979  C   ARG A 402     -35.615   0.489  41.463  1.00 39.39           C
ATOM   2980  O   ARG A 402     -36.669   0.095  41.971  1.00 35.69           O
ATOM   2981  CB  ARG A 402     -34.152  -1.460  40.846  1.00 38.63           C
ATOM   2982  CG  ARG A 402     -34.350  -1.192  39.362  1.00 33.77           C
ATOM   2983  CD  ARG A 402     -33.947  -2.391  38.512  1.00 37.48           C
ATOM   2984  NE  ARG A 402     -34.442  -2.291  37.139  1.00 42.80           N
ATOM   2985  CZ  ARG A 402     -33.965  -2.999  36.117  1.00 36.27           C
ATOM   2986  NH1 ARG A 402     -32.965  -3.851  36.306  1.00 32.45           N
ATOM   2987  NH2 ARG A 402     -34.474  -2.843  34.902  1.00 29.79           N
ATOM   2988  N   SER A 403     -35.539   1.529  40.632  1.00 34.20           N
ATOM   2989  CA  SER A 403     -36.690   2.292  40.171  1.00 31.26           C
ATOM   2990  C   SER A 403     -36.718   2.215  38.651  1.00 35.00           C
ATOM   2991  O   SER A 403     -35.785   2.681  37.985  1.00 31.45           O
ATOM   2992  CB  SER A 403     -36.611   3.748  40.642  1.00 28.51           C
ATOM   2993  OG  SER A 403     -37.687   4.521  40.131  1.00 33.33           O
ATOM   2994  N   ASP A 404     -37.775   1.612  38.107  1.00 33.45           N
ATOM   2995  CA  ASP A 404     -37.979   1.580  36.665  1.00 27.71           C
ATOM   2996  C   ASP A 404     -38.850   2.727  36.191  1.00 27.05           C
ATOM   2997  O   ASP A 404     -38.683   3.197  35.060  1.00 28.27           O
ATOM   2998  CB  ASP A 404     -38.618   0.254  36.247  1.00 30.46           C
ATOM   2999  CG  ASP A 404     -37.722  -0.934  36.514  1.00 36.38           C
ATOM   3000  OD1 ASP A 404     -36.579  -0.940  36.012  1.00 42.92           O
ATOM   3001  OD2 ASP A 404     -38.157  -1.863  37.227  1.00 40.66           O
ATOM   3002  N   THR A 405     -39.763   3.187  37.041  1.00 26.94           N
ATOM   3003  CA  THR A 405     -40.643   4.302  36.727  1.00 25.45           C
ATOM   3004  C   THR A 405     -40.871   5.080  38.013  1.00 22.99           C
ATOM   3005  O   THR A 405     -41.118   4.479  39.063  1.00 31.48           O
ATOM   3006  CB  THR A 405     -41.980   3.816  36.149  1.00 20.82           C
ATOM   3007  OG1 THR A 405     -41.745   2.961  35.022  1.00 16.33           O
ATOM   3008  CG2 THR A 405     -42.831   4.998  35.710  1.00 20.92           C
ATOM   3009  N   PHE A 406     -40.777   6.401  37.937  1.00 19.02           N
ATOM   3010  CA  PHE A 406     -40.982   7.267  39.085  1.00 20.99           C
ATOM   3011  C   PHE A 406     -42.333   7.960  38.956  1.00 19.40           C
ATOM   3012  O   PHE A 406     -42.875   8.111  37.857  1.00 21.37           O
ATOM   3013  CB  PHE A 406     -39.860   8.306  39.197  1.00 19.83           C
ATOM   3014  CG  PHE A 406     -39.761   9.218  38.011  1.00 14.89           C
ATOM   3015  CD1 PHE A 406     -40.472  10.405  37.970  1.00 16.71           C
ATOM   3016  CD2 PHE A 406     -38.971   8.880  36.929  1.00 18.27           C
ATOM   3017  CE1 PHE A 406     -40.390  11.240  36.873  1.00 20.27           C
ATOM   3018  CE2 PHE A 406     -38.885   9.709  35.832  1.00 18.45           C
ATOM   3019  CZ  PHE A 406     -39.595  10.890  35.802  1.00 19.50           C
ATOM   3020  N   TYR A 407     -42.884   8.370  40.096  1.00 15.77           N
ATOM   3021  CA  TYR A 407     -44.170   9.054  40.096  1.00 13.73           C
ATOM   3022  C   TYR A 407     -44.032  10.400  39.389  1.00 17.67           C
ATOM   3023  O   TYR A 407     -43.184  11.223  39.755  1.00 19.87           O
ATOM   3024  CB  TYR A 407     -44.681   9.223  41.525  1.00 15.24           C
ATOM   3025  CG  TYR A 407     -46.060   9.835  41.612  1.00 15.44           C
ATOM   3026  CD1 TYR A 407     -47.127   9.285  40.918  1.00 16.05           C
ATOM   3027  CD2 TYR A 407     -46.300  10.954  42.404  1.00 14.99           C
ATOM   3028  CE1 TYR A 407     -48.389   9.836  40.991  1.00 15.28           C
ATOM   3029  CE2 TYR A 407     -47.565  11.512  42.488  1.00 13.48           C
ATOM   3030  CZ  TYR A 407     -48.604  10.950  41.778  1.00 14.03           C
ATOM   3031  OH  TYR A 407     -49.861  11.503  41.858  1.00 16.67           O
ATOM   3032  N   GLY A 408     -44.861  10.613  38.370  1.00 17.29           N
ATOM   3033  CA  GLY A 408     -44.779  11.766  37.499  1.00 17.62           C
ATOM   3034  C   GLY A 408     -44.377  11.418  36.083  1.00 14.93           C
ATOM   3035  O   GLY A 408     -44.671  12.187  35.158  1.00 14.40           O
ATOM   3036  N   HIS A 409     -43.711  10.282  35.897  1.00 16.21           N
ATOM   3037  CA  HIS A 409     -43.378   9.790  34.568  1.00 19.06           C
ATOM   3038  C   HIS A 409     -44.657   9.459  33.806  1.00 17.12           C
ATOM   3039  O   HIS A 409     -45.696   9.165  34.398  1.00 15.45           O
ATOM   3040  CB  HIS A 409     -42.476   8.558  34.691  1.00 17.55           C
ATOM   3041  CG  HIS A 409     -41.923   8.069  33.391  1.00 14.87           C
ATOM   3042  ND1 HIS A 409     -42.625   7.228  32.555  1.00 17.26           N
ATOM   3043  CD2 HIS A 409     -40.732   8.289  32.788  1.00 17.84           C
ATOM   3044  CE1 HIS A 409     -41.893   6.957  31.490  1.00 19.72           C
ATOM   3045  NE2 HIS A 409     -40.740   7.590  31.605  1.00 20.25           N
ATOM   3046  N   TRP A 410     -44.590   9.535  32.473  1.00 15.44           N
ATOM   3047  CA  TRP A 410     -45.790   9.274  31.680  1.00 17.60           C
ATOM   3048  C   TRP A 410     -46.371   7.875  31.897  1.00 18.86           C
ATOM   3049  O   TRP A 410     -47.549   7.658  31.583  1.00 20.18           O
ATOM   3050  CB  TRP A 410     -45.538   9.542  30.191  1.00 17.83           C
ATOM   3051  CG  TRP A 410     -44.320   8.925  29.597  1.00 17.26           C
ATOM   3052  CD1 TRP A 410     -44.167   7.637  29.183  1.00 16.63           C
ATOM   3053  CD2 TRP A 410     -43.112   9.609  29.243  1.00 18.35           C
ATOM   3054  NE1 TRP A 410     -42.915   7.461  28.640  1.00 19.41           N
ATOM   3055  CE2 TRP A 410     -42.248   8.659  28.662  1.00 20.61           C
ATOM   3056  CE3 TRP A 410     -42.668  10.928  29.382  1.00 17.63           C
ATOM   3057  CZ2 TRP A 410     -40.964   8.986  28.223  1.00 20.80           C
ATOM   3058  CZ3 TRP A 410     -41.396  11.251  28.946  1.00 18.75           C
ATOM   3059  CH2 TRP A 410     -40.558  10.285  28.372  1.00 19.57           C
ATOM   3060  N   ARG A 411     -45.599   6.927  32.436  1.00 19.23           N
ATOM   3061  CA  ARG A 411     -46.178   5.643  32.827  1.00 16.76           C
ATOM   3062  C   ARG A 411     -46.858   5.693  34.190  1.00 16.18           C
ATOM   3063  O   ARG A 411     -47.681   4.821  34.489  1.00 14.58           O
ATOM   3064  CB  ARG A 411     -45.116   4.545  32.829  1.00 15.50           C
ATOM   3065  CG  ARG A 411     -44.680   4.104  31.445  1.00 17.67           C
ATOM   3066  CD  ARG A 411     -43.856   2.845  31.539  1.00 17.67           C
ATOM   3067  NE  ARG A 411     -42.596   3.094  32.228  1.00 18.55           N
ATOM   3068  CZ  ARG A 411     -41.471   3.445  31.618  1.00 18.19           C
ATOM   3069  NH1 ARG A 411     -41.446   3.590  30.299  1.00 24.19           N
ATOM   3070  NH2 ARG A 411     -40.371   3.649  32.328  1.00 17.28           N
ATOM   3071  N   LYS A 412     -46.527   6.675  35.024  1.00 17.97           N
ATOM   3072  CA  LYS A 412     -47.160   6.851  36.333  1.00 18.04           C
ATOM   3073  C   LYS A 412     -47.391   8.338  36.549  1.00 19.30           C
ATOM   3074  O   LYS A 412     -46.760   8.961  37.412  1.00 22.30           O
ATOM   3075  CB  LYS A 412     -46.291   6.272  37.452  1.00 16.56           C
ATOM   3076  CG  LYS A 412     -46.105   4.769  37.435  1.00 23.91           C
ATOM   3077  CD  LYS A 412     -45.236   4.335  38.616  1.00 26.63           C
ATOM   3078  CE  LYS A 412     -45.030   2.825  38.652  1.00 32.50           C
ATOM   3079  NZ  LYS A 412     -44.169   2.416  39.799  1.00 21.66           N
ATOM   3080  N   PRO A 413     -48.291   8.947  35.774  1.00 18.76           N
ATOM   3081  CA  PRO A 413     -48.388  10.411  35.773  1.00 19.08           C
ATOM   3082  C   PRO A 413     -48.890  10.940  37.106  1.00 17.73           C
ATOM   3083  O   PRO A 413     -49.530  10.234  37.891  1.00 15.25           O
ATOM   3084  CB  PRO A 413     -49.375  10.705  34.636  1.00 14.91           C
ATOM   3085  CG  PRO A 413     -50.200   9.483  34.533  1.00 14.35           C
ATOM   3086  CD  PRO A 413     -49.286   8.332  34.878  1.00 17.25           C
ATOM   3087  N   LEU A 414     -48.559  12.205  37.365  1.00 16.04           N
ATOM   3088  CA  LEU A 414     -49.035  12.870  38.570  1.00 17.58           C
ATOM   3089  C   LEU A 414     -50.553  13.004  38.546  1.00 16.34           C
ATOM   3090  O   LEU A 414     -51.152  13.319  37.514  1.00 18.84           O
ATOM   3091  CB  LEU A 414     -48.400  14.257  38.711  1.00 17.94           C
ATOM   3092  CG  LEU A 414     -46.891  14.428  38.922  1.00 14.61           C
ATOM   3093  CD1 LEU A 414     -46.532  15.909  39.055  1.00 14.63           C
ATOM   3094  CD2 LEU A 414     -46.413  13.666  40.135  1.00 13.79           C
ATOM   3095  N   SER A 415     -51.175  12.753  39.693  1.00 14.81           N
ATOM   3096  CA  SER A 415     -52.607  12.962  39.821  1.00 17.33           C
ATOM   3097  C   SER A 415     -52.930  14.451  39.747  1.00 18.59           C
ATOM   3098  O   SER A 415     -52.061  15.311  39.920  1.00 20.02           O
ATOM   3099  CB  SER A 415     -53.125  12.376  41.135  1.00 17.65           C
ATOM   3100  OG  SER A 415     -52.670  13.124  42.251  1.00 17.34           O
ATOM   3101  N   GLN A 416     -54.204  14.756  39.486  1.00 20.68           N
ATOM   3102  CA  GLN A 416     -54.612  16.156  39.424  1.00 22.78           C
ATOM   3103  C   GLN A 416     -54.367  16.857  40.751  1.00 20.20           C
ATOM   3104  O   GLN A 416     -53.970  18.025  40.778  1.00 19.64           O
ATOM   3105  CB  GLN A 416     -56.082  16.270  39.020  1.00 24.32           C
ATOM   3106  CG  GLN A 416     -56.353  15.885  37.576  1.00 25.47           C
ATOM   3107  CD  GLN A 416     -55.788  16.902  36.604  1.00 25.42           C
ATOM   3108  OE1 GLN A 416     -54.852  16.615  35.864  1.00 24.06           O
ATOM   3109  NE2 GLN A 416     -56.349  18.104  36.614  1.00 35.86           N
ATOM   3110  N   GLU A 417     -54.556  16.146  41.864  1.00 23.75           N
ATOM   3111  CA  GLU A 417     -54.300  16.748  43.167  1.00 21.69           C
ATOM   3112  C   GLU A 417     -52.829  17.106  43.327  1.00 20.84           C
ATOM   3113  O   GLU A 417     -52.495  18.223  43.744  1.00 23.50           O
ATOM   3114  CB  GLU A 417     -54.753  15.792  44.270  1.00 19.93           C
ATOM   3115  CG  GLU A 417     -54.637  16.331  45.674  1.00 22.84           C
ATOM   3116  CD  GLU A 417     -55.256  15.391  46.689  1.00 37.53           C
ATOM   3117  OE1 GLU A 417     -55.812  14.349  46.274  1.00 35.45           O
ATOM   3118  OE2 GLU A 417     -55.169  15.682  47.901  1.00 32.48           O
ATOM   3119  N   ASP A 418     -51.934  16.204  42.918  1.00 17.36           N
ATOM   3120  CA  ASP A 418     -50.510  16.465  43.101  1.00 19.83           C
ATOM   3121  C   ASP A 418     -50.009  17.530  42.132  1.00 20.46           C
ATOM   3122  O   ASP A 418     -49.201  18.386  42.512  1.00 21.21           O
ATOM   3123  CB  ASP A 418     -49.713  15.167  42.945  1.00 19.19           C
ATOM   3124  CG  ASP A 418     -49.971  14.183  44.074  1.00 19.38           C
ATOM   3125  OD1 ASP A 418     -49.644  14.505  45.235  1.00 21.49           O
ATOM   3126  OD2 ASP A 418     -50.499  13.084  43.805  1.00 20.79           O
ATOM   3127  N   LEU A 419     -50.498  17.519  40.889  1.00 17.07           N
ATOM   3128  CA  LEU A 419     -50.081  18.548  39.942  1.00 15.08           C
ATOM   3129  C   LEU A 419     -50.607  19.920  40.353  1.00 18.36           C
ATOM   3130  O   LEU A 419     -49.879  20.919  40.274  1.00 21.02           O
ATOM   3131  CB  LEU A 419     -50.537  18.182  38.529  1.00 12.63           C
ATOM   3132  CG  LEU A 419     -50.070  19.106  37.401  1.00 14.46           C
ATOM   3133  CD1 LEU A 419     -48.553  19.155  37.338  1.00 16.79           C
ATOM   3134  CD2 LEU A 419     -50.637  18.645  36.066  1.00 16.69           C
ATOM   3135  N   ARG A 420     -51.860  19.987  40.813  1.00 17.57           N
ATOM   3136  CA  ARG A 420     -52.401  21.250  41.303  1.00 17.37           C
ATOM   3137  C   ARG A 420     -51.614  21.753  42.503  1.00 18.45           C
ATOM   3138  O   ARG A 420     -51.380  22.960  42.637  1.00 19.00           O
ATOM   3139  CB  ARG A 420     -53.877  21.096  41.672  1.00 18.46           C
ATOM   3140  CG  ARG A 420     -54.829  20.927  40.504  1.00 23.16           C
ATOM   3141  CD  ARG A 420     -56.214  20.570  41.025  1.00 26.22           C
ATOM   3142  NE  ARG A 420     -57.168  20.294  39.956  1.00 30.60           N
ATOM   3143  CZ  ARG A 420     -58.288  19.601  40.130  1.00 34.74           C
ATOM   3144  NH1 ARG A 420     -58.579  19.111  41.326  1.00 31.92           N
ATOM   3145  NH2 ARG A 420     -59.113  19.393  39.112  1.00 39.02           N
ATOM   3146  N   ASN A 421     -51.210  20.848  43.399  1.00 19.73           N
ATOM   3147  CA  ASN A 421     -50.459  21.277  44.575  1.00 21.54           C
ATOM   3148  C   ASN A 421     -49.054  21.741  44.201  1.00 20.34           C
ATOM   3149  O   ASN A 421     -48.525  22.682  44.805  1.00 18.34           O
ATOM   3150  CB  ASN A 421     -50.415  20.148  45.604  1.00 18.11           C
ATOM   3151  CG  ASN A 421     -51.726  19.981  46.335  1.00 23.85           C
ATOM   3152  OD1 ASN A 421     -52.546  20.901  46.383  1.00 24.57           O
ATOM   3153  ND2 ASN A 421     -51.932  18.804  46.912  1.00 26.11           N
ATOM   3154  N   LYS A 422     -48.435  21.099  43.206  1.00 17.47           N
ATOM   3155  CA  LYS A 422     -47.186  21.621  42.662  1.00 14.83           C
ATOM   3156  C   LYS A 422     -47.375  23.039  42.138  1.00 16.31           C
ATOM   3157  O   LYS A 422     -46.586  23.944  42.451  1.00 16.25           O
ATOM   3158  CB  LYS A 422     -46.665  20.701  41.557  1.00 13.33           C
ATOM   3159  CG  LYS A 422     -45.395  21.210  40.900  1.00 14.12           C
ATOM   3160  CD  LYS A 422     -44.973  20.325  39.745  1.00 17.14           C
ATOM   3161  CE  LYS A 422     -43.814  20.944  38.990  1.00 16.23           C
ATOM   3162  NZ  LYS A 422     -43.391  20.190  37.775  1.00 20.16           N
ATOM   3163  N   PHE A 423     -48.419  23.248  41.329  1.00 15.64           N
ATOM   3164  CA  PHE A 423     -48.700  24.590  40.829  1.00 15.22           C
ATOM   3165  C   PHE A 423     -48.864  25.580  41.971  1.00 19.21           C
ATOM   3166  O   PHE A 423     -48.362  26.705  41.901  1.00 17.91           O
ATOM   3167  CB  PHE A 423     -49.949  24.603  39.954  1.00 16.10           C
ATOM   3168  CG  PHE A 423     -50.352  25.990  39.518  1.00 16.76           C
ATOM   3169  CD1 PHE A 423     -49.722  26.605  38.453  1.00 19.31           C
ATOM   3170  CD2 PHE A 423     -51.338  26.689  40.194  1.00 13.55           C
ATOM   3171  CE1 PHE A 423     -50.084  27.877  38.053  1.00 17.57           C
ATOM   3172  CE2 PHE A 423     -51.703  27.957  39.799  1.00 15.26           C
ATOM   3173  CZ  PHE A 423     -51.075  28.554  38.730  1.00 17.43           C
ATOM   3174  N   ARG A 424     -49.620  25.203  43.004  1.00 27.50           N
ATOM   3175  CA  ARG A 424     -49.835  26.110  44.128  1.00 21.04           C
ATOM   3176  C   ARG A 424     -48.520  26.457  44.809  1.00 18.76           C
ATOM   3177  O   ARG A 424     -48.210  27.635  45.021  1.00 19.70           O
ATOM   3178  CB  ARG A 424     -50.814  25.502  45.135  1.00 18.21           C
ATOM   3179  CG  ARG A 424     -52.253  25.429  44.649  1.00 21.08           C
ATOM   3180  CD  ARG A 424     -53.167  24.915  45.752  1.00 29.73           C
ATOM   3181  NE  ARG A 424     -54.569  24.875  45.345  1.00 24.49           N
ATOM   3182  CZ  ARG A 424     -55.216  23.766  45.002  1.00 25.90           C
ATOM   3183  NH1 ARG A 424     -54.589  22.598  45.030  1.00 28.14           N
ATOM   3184  NH2 ARG A 424     -56.493  23.822  44.645  1.00 24.49           N
ATOM   3185  N   ALA A 425     -47.715  25.439  45.122  1.00 18.18           N
ATOM   3186  CA  ALA A 425     -46.448  25.665  45.808  1.00 21.63           C
ATOM   3187  C   ALA A 425     -45.532  26.583  45.008  1.00 20.89           C
ATOM   3188  O   ALA A 425     -44.822  27.419  45.581  1.00 17.27           O
ATOM   3189  CB  ALA A 425     -45.759  24.328  46.079  1.00 16.82           C
ATOM   3190  N   ASN A 426     -45.531  26.442  43.682  1.00 22.09           N
ATOM   3191  CA  ASN A 426     -44.635  27.261  42.872  1.00 20.95           C
ATOM   3192  C   ASN A 426     -45.189  28.665  42.636  1.00 20.84           C
ATOM   3193  O   ASN A 426     -44.486  29.658  42.847  1.00 22.39           O
ATOM   3194  CB  ASN A 426     -44.347  26.555  41.549  1.00 19.87           C
ATOM   3195  CG  ASN A 426     -43.528  25.295  41.738  1.00 21.94           C
ATOM   3196  OD1 ASN A 426     -42.852  25.124  42.756  1.00 25.92           O
ATOM   3197  ND2 ASN A 426     -43.593  24.398  40.764  1.00 19.62           N
ATOM   3198  N   ALA A 427     -46.441  28.766  42.180  1.00 21.34           N
ATOM   3199  CA  ALA A 427     -47.032  30.065  41.872  1.00 23.17           C
ATOM   3200  C   ALA A 427     -47.179  30.939  43.112  1.00 27.37           C
ATOM   3201  O   ALA A 427     -47.103  32.171  43.009  1.00 27.89           O
ATOM   3202  CB  ALA A 427     -48.390  29.872  41.196  1.00 23.36           C
ATOM   3203  N   SER A 428     -47.392  30.339  44.289  1.00 28.24           N
ATOM   3204  CA  SER A 428     -47.573  31.124  45.505  1.00 29.84           C
ATOM   3205  C   SER A 428     -46.337  31.935  45.871  1.00 26.58           C
ATOM   3206  O   SER A 428     -46.439  32.846  46.698  1.00 28.55           O
ATOM   3207  CB  SER A 428     -47.963  30.213  46.668  1.00 26.14           C
ATOM   3208  OG  SER A 428     -46.912  29.319  46.975  1.00 24.14           O
ATOM   3209  N   LYS A 429     -45.179  31.626  45.282  1.00 32.29           N
ATOM   3210  CA  LYS A 429     -43.980  32.412  45.546  1.00 33.36           C
ATOM   3211  C   LYS A 429     -44.124  33.833  45.025  1.00 33.54           C
ATOM   3212  O   LYS A 429     -43.545  34.765  45.595  1.00 32.88           O
ATOM   3213  CB  LYS A 429     -42.767  31.743  44.894  1.00 42.75           C
ATOM   3214  CG  LYS A 429     -41.446  32.451  45.152  1.00 48.43           C
ATOM   3215  CD  LYS A 429     -40.276  31.700  44.536  1.00 39.62           C
ATOM   3216  CE  LYS A 429     -38.975  32.464  44.739  1.00 28.51           C
ATOM   3217  NZ  LYS A 429     -37.799  31.733  44.191  1.00 23.62           N
ATOM   3218  N   MET A 430     -44.888  34.021  43.951  1.00 36.10           N
ATOM   3219  CA  MET A 430     -45.067  35.332  43.345  1.00 34.49           C
ATOM   3220  C   MET A 430     -46.468  35.889  43.508  1.00 31.11           C
ATOM   3221  O   MET A 430     -46.623  37.104  43.635  1.00 37.94           O
ATOM   3222  CB  MET A 430     -44.733  35.283  41.849  1.00 33.34           C
ATOM   3223  CG  MET A 430     -43.305  34.867  41.549  1.00 47.90           C
ATOM   3224  SD  MET A 430     -42.063  35.974  42.253  1.00 75.62           S
ATOM   3225  CE  MET A 430     -40.608  34.931  42.173  1.00 40.01           C
ATOM   3226  N   LEU A 431     -47.482  35.033  43.524  1.00 28.41           N
ATOM   3227  CA  LEU A 431     -48.871  35.456  43.469  1.00 29.77           C
ATOM   3228  C   LEU A 431     -49.568  35.270  44.809  1.00 31.68           C
ATOM   3229  O   LEU A 431     -49.216  34.389  45.601  1.00 27.65           O
ATOM   3230  CB  LEU A 431     -49.635  34.674  42.402  1.00 25.17           C
ATOM   3231  CG  LEU A 431     -49.110  34.797  40.976  1.00 28.47           C
ATOM   3232  CD1 LEU A 431     -49.912  33.896  40.072  1.00 25.35           C
ATOM   3233  CD2 LEU A 431     -49.187  36.233  40.502  1.00 33.98           C
ATOM   3234  N   CYS A 432     -50.570  36.114  45.048  1.00 30.92           N
ATOM   3235  CA  CYS A 432     -51.483  35.892  46.158  1.00 29.47           C
ATOM   3236  C   CYS A 432     -52.254  34.602  45.913  1.00 30.85           C
ATOM   3237  O   CYS A 432     -52.746  34.360  44.808  1.00 27.91           O
ATOM   3238  CB  CYS A 432     -52.435  37.079  46.302  1.00 28.64           C
ATOM   3239  SG  CYS A 432     -53.624  36.926  47.643  1.00 42.26           S
ATOM   3240  N   ARG A 433     -52.349  33.767  46.946  1.00 31.20           N
ATOM   3241  CA  ARG A 433     -52.822  32.401  46.757  1.00 32.11           C
ATOM   3242  C   ARG A 433     -54.257  32.351  46.248  1.00 32.10           C
ATOM   3243  O   ARG A 433     -54.662  31.347  45.645  1.00 33.88           O
ATOM   3244  CB  ARG A 433     -52.667  31.651  48.072  1.00 29.52           C
ATOM   3245  CG  ARG A 433     -51.210  31.395  48.460  1.00 35.95           C
ATOM   3246  CD  ARG A 433     -51.081  30.698  49.805  1.00 32.11           C
ATOM   3247  NE  ARG A 433     -49.691  30.553  50.219  1.00 35.27           N
ATOM   3248  CZ  ARG A 433     -48.914  29.532  49.877  1.00 41.64           C
ATOM   3249  NH1 ARG A 433     -49.399  28.558  49.118  1.00 38.13           N
ATOM   3250  NH2 ARG A 433     -47.653  29.487  50.290  1.00 35.67           N
ATOM   3251  N   ASP A 434     -55.028  33.420  46.443  1.00 31.81           N
ATOM   3252  CA  ASP A 434     -56.358  33.466  45.849  1.00 31.46           C
ATOM   3253  C   ASP A 434     -56.262  33.642  44.336  1.00 34.80           C
ATOM   3254  O   ASP A 434     -57.041  33.045  43.578  1.00 33.85           O
ATOM   3255  CB  ASP A 434     -57.167  34.580  46.512  1.00 30.52           C
ATOM   3256  CG  ASP A 434     -57.405  34.312  47.992  1.00 32.24           C
ATOM   3257  OD1 ASP A 434     -57.905  33.219  48.330  1.00 34.65           O
ATOM   3258  OD2 ASP A 434     -57.077  35.186  48.820  1.00 22.82           O
ATOM   3259  N   THR A 435     -55.267  34.405  43.876  1.00 31.55           N
ATOM   3260  CA  THR A 435     -55.003  34.487  42.444  1.00 33.25           C
ATOM   3261  C   THR A 435     -54.579  33.122  41.914  1.00 30.22           C
ATOM   3262  O   THR A 435     -54.933  32.737  40.791  1.00 29.44           O
ATOM   3263  CB  THR A 435     -53.927  35.539  42.170  1.00 34.04           C
ATOM   3264  OG1 THR A 435     -54.388  36.823  42.613  1.00 39.71           O
ATOM   3265  CG2 THR A 435     -53.624  35.613  40.682  1.00 31.13           C
ATOM   3266  N   VAL A 436     -53.830  32.371  42.727  1.00 23.56           N
ATOM   3267  CA  VAL A 436     -53.434  31.013  42.368  1.00 22.38           C
ATOM   3268  C   VAL A 436     -54.666  30.132  42.181  1.00 21.35           C
ATOM   3269  O   VAL A 436     -54.744  29.338  41.234  1.00 20.42           O
ATOM   3270  CB  VAL A 436     -52.474  30.448  43.432  1.00 21.11           C
ATOM   3271  CG1 VAL A 436     -52.216  28.969  43.197  1.00 20.05           C
ATOM   3272  CG2 VAL A 436     -51.169  31.228  43.426  1.00 23.23           C
ATOM   3273  N   GLU A 437     -55.644  30.247  43.085  1.00 24.02           N
ATOM   3274  CA  GLU A 437     -56.858  29.442  42.952  1.00 23.74           C
ATOM   3275  C   GLU A 437     -57.649  29.842  41.710  1.00 24.35           C
ATOM   3276  O   GLU A 437     -58.230  28.985  41.023  1.00 24.41           O
ATOM   3277  CB  GLU A 437     -57.715  29.573  44.209  1.00 23.00           C
ATOM   3278  CG  GLU A 437     -57.076  28.973  45.447  1.00 19.45           C
ATOM   3279  CD  GLU A 437     -56.711  27.513  45.258  1.00 17.23           C
ATOM   3280  OE1 GLU A 437     -57.584  26.731  44.829  1.00 15.98           O
ATOM   3281  OE2 GLU A 437     -55.550  27.146  45.540  1.00 16.87           O
ATOM   3282  N   SER A 438     -57.685  31.142  41.409  1.00 25.19           N
ATOM   3283  CA  SER A 438     -58.357  31.591  40.191  1.00 27.52           C
ATOM   3284  C   SER A 438     -57.676  31.028  38.947  1.00 23.00           C
ATOM   3285  O   SER A 438     -58.350  30.642  37.984  1.00 19.90           O
ATOM   3286  CB  SER A 438     -58.400  33.117  40.147  1.00 35.97           C
ATOM   3287  OG  SER A 438     -59.212  33.630  41.191  1.00 37.03           O
ATOM   3288  N   LEU A 439     -56.340  30.972  38.949  1.00 23.64           N
ATOM   3289  CA  LEU A 439     -55.628  30.365  37.826  1.00 21.25           C
ATOM   3290  C   LEU A 439     -55.938  28.883  37.713  1.00 21.31           C
ATOM   3291  O   LEU A 439     -56.114  28.364  36.603  1.00 22.39           O
ATOM   3292  CB  LEU A 439     -54.119  30.574  37.961  1.00 20.97           C
ATOM   3293  CG  LEU A 439     -53.545  31.943  37.630  1.00 23.71           C
ATOM   3294  CD1 LEU A 439     -52.136  32.017  38.139  1.00 23.60           C
ATOM   3295  CD2 LEU A 439     -53.545  32.055  36.123  1.00 23.07           C
ATOM   3296  N   ILE A 440     -56.019  28.187  38.853  1.00 23.03           N
ATOM   3297  CA  ILE A 440     -56.420  26.780  38.837  1.00 21.18           C
ATOM   3298  C   ILE A 440     -57.743  26.627  38.109  1.00 20.76           C
ATOM   3299  O   ILE A 440     -57.864  25.842  37.164  1.00 20.63           O
ATOM   3300  CB  ILE A 440     -56.517  26.224  40.271  1.00 18.33           C
ATOM   3301  CG1 ILE A 440     -55.147  26.147  40.942  1.00 18.92           C
ATOM   3302  CG2 ILE A 440     -57.175  24.857  40.266  1.00 16.66           C
ATOM   3303  CD1 ILE A 440     -54.263  25.073  40.363  1.00 23.38           C
ATOM   3304  N   THR A 441     -58.739  27.418  38.506  1.00 22.44           N
ATOM   3305  CA  THR A 441     -60.059  27.291  37.891  1.00 23.79           C
ATOM   3306  C   THR A 441     -60.026  27.632  36.401  1.00 26.39           C
ATOM   3307  O   THR A 441     -60.580  26.894  35.576  1.00 25.31           O
ATOM   3308  CB  THR A 441     -61.071  28.165  38.628  1.00 24.15           C
ATOM   3309  OG1 THR A 441     -61.168  27.726  39.988  1.00 26.64           O
ATOM   3310  CG2 THR A 441     -62.442  28.046  37.975  1.00 28.17           C
ATOM   3311  N   VAL A 442     -59.374  28.741  36.034  1.00 26.37           N
ATOM   3312  CA  VAL A 442     -59.398  29.186  34.640  1.00 21.71           C
ATOM   3313  C   VAL A 442     -58.711  28.172  33.732  1.00 21.61           C
ATOM   3314  O   VAL A 442     -59.213  27.856  32.646  1.00 19.06           O
ATOM   3315  CB  VAL A 442     -58.774  30.589  34.505  1.00 24.32           C
ATOM   3316  CG1 VAL A 442     -58.632  30.976  33.034  1.00 22.19           C
ATOM   3317  CG2 VAL A 442     -59.623  31.613  35.234  1.00 18.73           C
ATOM   3318  N   VAL A 443     -57.561  27.639  34.153  1.00 20.87           N
ATOM   3319  CA  VAL A 443     -56.891  26.636  33.331  1.00 18.44           C
ATOM   3320  C   VAL A 443     -57.705  25.349  33.295  1.00 22.42           C
ATOM   3321  O   VAL A 443     -57.858  24.730  32.235  1.00 23.51           O
ATOM   3322  CB  VAL A 443     -55.453  26.396  33.822  1.00 16.42           C
ATOM   3323  CG1 VAL A 443     -54.811  25.257  33.047  1.00 14.24           C
ATOM   3324  CG2 VAL A 443     -54.639  27.663  33.651  1.00 17.73           C
ATOM   3325  N   GLU A 444     -58.255  24.931  34.442  1.00 25.21           N
ATOM   3326  CA  GLU A 444     -59.072  23.722  34.471  1.00 23.98           C
ATOM   3327  C   GLU A 444     -60.289  23.849  33.566  1.00 28.00           C
ATOM   3328  O   GLU A 444     -60.719  22.860  32.961  1.00 32.44           O
ATOM   3329  CB  GLU A 444     -59.542  23.430  35.899  1.00 24.62           C
ATOM   3330  CG  GLU A 444     -58.482  22.948  36.872  1.00 29.97           C
ATOM   3331  CD  GLU A 444     -58.083  21.509  36.650  1.00 44.91           C
ATOM   3332  OE1 GLU A 444     -58.982  20.655  36.503  1.00 51.36           O
ATOM   3333  OE2 GLU A 444     -56.864  21.232  36.635  1.00 42.85           O
ATOM   3334  N   LYS A 445     -60.844  25.057  33.446  1.00 26.52           N
ATOM   3335  CA  LYS A 445     -62.024  25.319  32.632  1.00 25.99           C
ATOM   3336  C   LYS A 445     -61.696  26.076  31.347  1.00 24.67           C
ATOM   3337  O   LYS A 445     -62.568  26.753  30.793  1.00 26.98           O
ATOM   3338  CB  LYS A 445     -63.069  26.073  33.454  1.00 32.75           C
ATOM   3339  CG  LYS A 445     -63.538  25.305  34.686  1.00 36.60           C
ATOM   3340  CD  LYS A 445     -64.231  24.004  34.293  1.00 36.96           C
ATOM   3341  CE  LYS A 445     -64.766  23.260  35.509  1.00 38.44           C
ATOM   3342  NZ  LYS A 445     -65.403  21.964  35.139  1.00 42.72           N
ATOM   3343  N   LEU A 446     -60.440  26.006  30.889  1.00 27.50           N
ATOM   3344  CA  LEU A 446     -60.008  26.734  29.696  1.00 23.87           C
ATOM   3345  C   LEU A 446     -60.890  26.429  28.487  1.00 18.57           C
ATOM   3346  O   LEU A 446     -61.062  27.287  27.612  1.00 16.57           O
ATOM   3347  CB  LEU A 446     -58.543  26.404  29.393  1.00 17.68           C
ATOM   3348  CG  LEU A 446     -57.802  27.210  28.324  1.00 16.67           C
ATOM   3349  CD1 LEU A 446     -57.808  28.690  28.663  1.00 17.04           C
ATOM   3350  CD2 LEU A 446     -56.373  26.706  28.184  1.00 12.49           C
ATOM   3351  N   GLU A 447     -61.444  25.212  28.420  1.00 20.10           N
ATOM   3352  CA  GLU A 447     -62.265  24.801  27.287  1.00 17.31           C
ATOM   3353  C   GLU A 447     -63.441  25.733  27.067  1.00 19.26           C
ATOM   3354  O   GLU A 447     -63.803  26.020  25.921  1.00 19.21           O
ATOM   3355  CB  GLU A 447     -62.830  23.408  27.555  1.00 21.07           C
ATOM   3356  CG  GLU A 447     -61.824  22.302  27.635  1.00 30.63           C
ATOM   3357  CD  GLU A 447     -62.462  20.998  28.081  1.00 32.16           C
ATOM   3358  OE1 GLU A 447     -63.474  20.587  27.474  1.00 33.93           O
ATOM   3359  OE2 GLU A 447     -61.960  20.391  29.052  1.00 30.61           O
ATOM   3360  N   ASP A 448     -64.017  26.246  28.148  1.00 20.75           N
ATOM   3361  CA  ASP A 448     -65.227  27.052  28.108  1.00 21.55           C
ATOM   3362  C   ASP A 448     -64.943  28.536  28.255  1.00 23.51           C
ATOM   3363  O   ASP A 448     -65.876  29.323  28.441  1.00 26.20           O
ATOM   3364  CB  ASP A 448     -66.180  26.578  29.201  1.00 23.15           C
ATOM   3365  CG  ASP A 448     -66.650  25.158  28.974  1.00 29.52           C
ATOM   3366  OD1 ASP A 448     -66.992  24.821  27.821  1.00 27.42           O
ATOM   3367  OD2 ASP A 448     -66.641  24.367  29.940  1.00 38.22           O
ATOM   3368  N   LEU A 449     -63.680  28.932  28.156  1.00 24.60           N
ATOM   3369  CA  LEU A 449     -63.282  30.311  28.391  1.00 26.67           C
ATOM   3370  C   LEU A 449     -63.589  31.124  27.139  1.00 32.19           C
ATOM   3371  O   LEU A 449     -63.088  30.815  26.052  1.00 30.45           O
ATOM   3372  CB  LEU A 449     -61.799  30.379  28.748  1.00 21.18           C
ATOM   3373  CG  LEU A 449     -61.313  31.754  29.186  1.00 21.87           C
ATOM   3374  CD1 LEU A 449     -62.001  32.131  30.474  1.00 26.48           C
ATOM   3375  CD2 LEU A 449     -59.810  31.756  29.377  1.00 28.74           C
ATOM   3376  N   GLU A 450     -64.445  32.139  27.287  1.00 37.38           N
ATOM   3377  CA  GLU A 450     -64.881  32.919  26.133  1.00 34.89           C
ATOM   3378  C   GLU A 450     -63.728  33.700  25.507  1.00 33.96           C
ATOM   3379  O   GLU A 450     -63.672  33.853  24.281  1.00 37.80           O
ATOM   3380  CB  GLU A 450     -65.996  33.878  26.554  1.00 44.71           C
ATOM   3381  CG  GLU A 450     -67.310  33.208  26.925  1.00 45.32           C
ATOM   3382  CD  GLU A 450     -67.965  32.518  25.749  1.00 48.79           C
ATOM   3383  OE1 GLU A 450     -68.140  33.172  24.699  1.00 45.83           O
ATOM   3384  OE2 GLU A 450     -68.314  31.325  25.879  1.00 44.67           O
ATOM   3385  N   ASP A 451     -62.816  34.224  26.327  1.00 32.54           N
ATOM   3386  CA  ASP A 451     -61.704  35.018  25.817  1.00 32.89           C
ATOM   3387  C   ASP A 451     -60.445  34.764  26.641  1.00 33.43           C
ATOM   3388  O   ASP A 451     -60.511  34.608  27.863  1.00 33.23           O
ATOM   3389  CB  ASP A 451     -62.047  36.522  25.708  1.00 33.03           C
ATOM   3390  CG  ASP A 451     -62.350  37.199  27.042  1.00 44.48           C
ATOM   3391  OD1 ASP A 451     -61.783  36.854  28.099  1.00 40.16           O
ATOM   3392  OD2 ASP A 451     -63.196  38.118  27.012  1.00 48.53           O
ATOM   3393  N   CYS A 452     -59.307  34.649  25.947  1.00 29.96           N
ATOM   3394  CA  CYS A 452     -58.036  34.421  26.629  1.00 31.21           C
ATOM   3395  C   CYS A 452     -57.691  35.546  27.598  1.00 35.91           C
ATOM   3396  O   CYS A 452     -56.793  35.375  28.431  1.00 30.25           O
ATOM   3397  CB  CYS A 452     -56.900  34.262  25.614  1.00 26.83           C
ATOM   3398  SG  CYS A 452     -57.054  32.826  24.546  1.00 28.60           S
ATOM   3399  N   SER A 453     -58.366  36.696  27.489  1.00 40.78           N
ATOM   3400  CA  SER A 453     -58.089  37.822  28.376  1.00 36.68           C
ATOM   3401  C   SER A 453     -58.206  37.425  29.844  1.00 33.85           C
ATOM   3402  O   SER A 453     -57.428  37.892  30.683  1.00 32.81           O
ATOM   3403  CB  SER A 453     -59.044  38.975  28.062  1.00 42.64           C
ATOM   3404  OG  SER A 453     -58.825  39.486  26.757  1.00 56.91           O
ATOM   3405  N   VAL A 454     -59.176  36.565  30.171  1.00 34.86           N
ATOM   3406  CA  VAL A 454     -59.393  36.158  31.559  1.00 31.62           C
ATOM   3407  C   VAL A 454     -58.147  35.485  32.126  1.00 30.42           C
ATOM   3408  O   VAL A 454     -57.751  35.743  33.271  1.00 28.26           O
ATOM   3409  CB  VAL A 454     -60.628  35.243  31.654  1.00 29.35           C
ATOM   3410  CG1 VAL A 454     -60.752  34.630  33.048  1.00 27.90           C
ATOM   3411  CG2 VAL A 454     -61.891  36.006  31.276  1.00 25.80           C
ATOM   3412  N   LEU A 455     -57.512  34.611  31.339  1.00 33.03           N
ATOM   3413  CA  LEU A 455     -56.319  33.917  31.818  1.00 31.07           C
ATOM   3414  C   LEU A 455     -55.128  34.864  31.919  1.00 28.08           C
ATOM   3415  O   LEU A 455     -54.394  34.841  32.914  1.00 26.76           O
ATOM   3416  CB  LEU A 455     -55.997  32.732  30.908  1.00 20.57           C
ATOM   3417  CG  LEU A 455     -54.792  31.893  31.327  1.00 17.04           C
ATOM   3418  CD1 LEU A 455     -54.979  31.381  32.748  1.00 20.00           C
ATOM   3419  CD2 LEU A 455     -54.600  30.739  30.364  1.00 14.13           C
ATOM   3420  N   THR A 456     -54.919  35.701  30.898  1.00 24.10           N
ATOM   3421  CA  THR A 456     -53.760  36.586  30.889  1.00 24.10           C
ATOM   3422  C   THR A 456     -53.841  37.640  31.990  1.00 29.48           C
ATOM   3423  O   THR A 456     -52.804  38.054  32.521  1.00 33.62           O
ATOM   3424  CB  THR A 456     -53.620  37.264  29.526  1.00 24.65           C
ATOM   3425  OG1 THR A 456     -54.798  38.032  29.254  1.00 30.81           O
ATOM   3426  CG2 THR A 456     -53.432  36.231  28.427  1.00 24.17           C
ATOM   3427  N   ARG A 457     -55.052  38.089  32.340  1.00 30.12           N
ATOM   3428  CA  ARG A 457     -55.195  39.046  33.434  1.00 28.88           C
ATOM   3429  C   ARG A 457     -54.654  38.477  34.736  1.00 28.74           C
ATOM   3430  O   ARG A 457     -54.028  39.195  35.523  1.00 33.85           O
ATOM   3431  CB  ARG A 457     -56.659  39.441  33.613  1.00 31.56           C
ATOM   3432  CG  ARG A 457     -57.223  40.353  32.551  1.00 33.39           C
ATOM   3433  CD  ARG A 457     -58.730  40.394  32.692  1.00 41.72           C
ATOM   3434  NE  ARG A 457     -59.368  41.166  31.636  1.00 49.66           N
ATOM   3435  CZ  ARG A 457     -60.608  40.951  31.210  1.00 51.50           C
ATOM   3436  NH1 ARG A 457     -61.330  39.974  31.742  1.00 38.49           N
ATOM   3437  NH2 ARG A 457     -61.121  41.706  30.248  1.00 59.62           N
ATOM   3438  N   LEU A 458     -54.899  37.189  34.986  1.00 27.55           N
ATOM   3439  CA  LEU A 458     -54.378  36.557  36.189  1.00 27.47           C
ATOM   3440  C   LEU A 458     -52.855  36.511  36.201  1.00 28.79           C
ATOM   3441  O   LEU A 458     -52.264  36.310  37.270  1.00 29.22           O
ATOM   3442  CB  LEU A 458     -54.946  35.145  36.333  1.00 24.59           C
ATOM   3443  CG  LEU A 458     -56.448  35.001  36.586  1.00 22.87           C
ATOM   3444  CD1 LEU A 458     -56.952  33.549  36.533  1.00 23.61           C
ATOM   3445  CD2 LEU A 458     -56.779  35.663  37.910  1.00 21.67           C
ATOM   3446  N   LEU A 459     -52.211  36.685  35.043  1.00 26.72           N
ATOM   3447  CA  LEU A 459     -50.758  36.734  34.974  1.00 26.74           C
ATOM   3448  C   LEU A 459     -50.235  38.136  35.219  1.00 31.12           C
ATOM   3449  O   LEU A 459     -49.018  38.322  35.363  1.00 26.43           O
ATOM   3450  CB  LEU A 459     -50.267  36.224  33.615  1.00 25.16           C
ATOM   3451  CG  LEU A 459     -50.960  34.953  33.120  1.00 21.24           C
ATOM   3452  CD1 LEU A 459     -50.484  34.580  31.723  1.00 19.82           C
ATOM   3453  CD2 LEU A 459     -50.753  33.799  34.089  1.00 20.27           C
ATOM   3454  N   LYS A 460     -51.142  39.113  35.302  1.00 32.84           N
ATOM   3455  CA  LYS A 460     -50.747  40.457  35.696  1.00 31.74           C
ATOM   3456  C   LYS A 460     -50.239  40.451  37.131  1.00 36.09           C
ATOM   3457  O   LYS A 460     -49.223  41.072  37.433  1.00 42.35           O
ATOM   3458  CB  LYS A 460     -51.911  41.445  35.559  1.00 39.02           C
ATOM   3459  CG  LYS A 460     -52.524  41.675  34.169  1.00 41.58           C
ATOM   3460  CD  LYS A 460     -51.604  42.374  33.190  1.00 33.96           C
ATOM   3461  CE  LYS A 460     -52.352  42.734  31.917  1.00 25.61           C
ATOM   3462  NZ  LYS A 460     -52.739  41.540  31.099  1.00 24.30           N
ATOM   3463  N   GLY A 461     -50.905  39.717  38.017  1.00 42.34           N
ATOM   3464  CA  GLY A 461     -50.562  39.706  39.433  1.00 46.23           C
ATOM   3465  C   GLY A 461     -49.100  39.616  39.830  1.00 54.32           C
ATOM   3466  O   GLY A 461     -48.270  39.065  39.110  1.00 53.64           O
TER
ATOM   3467  N   LYS B   4      -4.944  25.033  30.408  1.00 32.79           N
ATOM   3468  CA  LYS B   4      -6.295  25.579  30.316  1.00 33.29           C
ATOM   3469  C   LYS B   4      -7.088  24.940  29.163  1.00 40.08           C
ATOM   3470  O   LYS B   4      -7.098  23.715  29.026  1.00 48.14           O
ATOM   3471  CB  LYS B   4      -6.235  27.110  30.196  1.00 25.29           C
ATOM   3472  CG  LYS B   4      -5.516  27.671  28.968  1.00 30.50           C
ATOM   3473  CD  LYS B   4      -5.455  29.189  29.057  1.00 28.96           C
ATOM   3474  CE  LYS B   4      -4.910  29.823  27.794  1.00 19.42           C
ATOM   3475  NZ  LYS B   4      -4.852  31.305  27.928  1.00 14.31           N
ATOM   3476  N   SER B   5      -7.760  25.749  28.346  1.00 30.06           N
ATOM   3477  CA  SER B   5      -8.649  25.231  27.315  1.00 32.41           C
ATOM   3478  C   SER B   5      -8.563  26.090  26.060  1.00 30.85           C
ATOM   3479  O   SER B   5      -8.087  27.227  26.087  1.00 30.47           O
ATOM   3480  CB  SER B   5     -10.102  25.164  27.813  1.00 33.73           C
ATOM   3481  OG  SER B   5     -10.606  26.458  28.106  1.00 34.04           O
ATOM   3482  N   VAL B   6      -9.040  25.520  24.949  1.00 26.61           N
ATOM   3483  CA  VAL B   6      -9.072  26.253  23.686  1.00 27.58           C
ATOM   3484  C   VAL B   6      -9.994  27.461  23.803  1.00 28.97           C
ATOM   3485  O   VAL B   6      -9.695  28.547  23.288  1.00 32.26           O
ATOM   3486  CB  VAL B   6      -9.508  25.319  22.540  1.00 26.65           C
ATOM   3487  CG1 VAL B   6      -9.700  26.099  21.237  1.00 22.97           C
ATOM   3488  CG2 VAL B   6      -8.517  24.176  22.359  1.00 25.96           C
ATOM   3489  N   THR B   7     -11.136  27.284  24.471  1.00 25.95           N
ATOM   3490  CA  THR B   7     -12.067  28.388  24.682  1.00 23.63           C
ATOM   3491  C   THR B   7     -11.378  29.537  25.405  1.00 20.91           C
ATOM   3492  O   THR B   7     -11.488  30.707  25.006  1.00 19.36           O
ATOM   3493  CB  THR B   7     -13.281  27.895  25.475  1.00 20.03           C
ATOM   3494  OG1 THR B   7     -13.885  26.793  24.786  1.00 22.06           O
ATOM   3495  CG2 THR B   7     -14.316  29.000  25.631  1.00 17.02           C
ATOM   3496  N   GLU B   8     -10.648  29.213  26.475  1.00 22.93           N
ATOM   3497  CA  GLU B   8      -9.912  30.237  27.200  1.00 24.72           C
ATOM   3498  C   GLU B   8      -8.838  30.856  26.319  1.00 26.51           C
ATOM   3499  O   GLU B   8      -8.529  32.040  26.467  1.00 25.33           O
ATOM   3500  CB  GLU B   8      -9.299  29.651  28.469  1.00 21.64           C
ATOM   3501  CG  GLU B   8      -8.776  30.700  29.433  1.00 24.53           C
ATOM   3502  CD  GLU B   8      -9.903  31.485  30.098  1.00 24.28           C
ATOM   3503  OE1 GLU B   8     -11.032  30.960  30.173  1.00 28.01           O
ATOM   3504  OE2 GLU B   8      -9.670  32.637  30.525  1.00 23.53           O
ATOM   3505  N   SER B   9      -8.264  30.077  25.395  1.00 22.37           N
ATOM   3506  CA  SER B   9      -7.295  30.640  24.459  1.00 19.90           C
ATOM   3507  C   SER B   9      -7.942  31.669  23.541  1.00 19.60           C
ATOM   3508  O   SER B   9      -7.342  32.708  23.248  1.00 20.97           O
ATOM   3509  CB  SER B   9      -6.633  29.539  23.630  1.00 21.57           C
ATOM   3510  OG  SER B   9      -5.842  28.690  24.444  1.00 34.62           O
ATOM   3511  N   PHE B  10      -9.156  31.391  23.058  1.00 19.11           N
ATOM   3512  CA  PHE B  10      -9.848  32.374  22.229  1.00 15.93           C
ATOM   3513  C   PHE B  10     -10.156  33.636  23.018  1.00 16.09           C
ATOM   3514  O   PHE B  10      -9.971  34.755  22.517  1.00 17.10           O
ATOM   3515  CB  PHE B  10     -11.128  31.773  21.642  1.00 15.78           C
ATOM   3516  CG  PHE B  10     -10.911  31.029  20.356  1.00 15.15           C
ATOM   3517  CD1 PHE B  10     -10.519  29.703  20.355  1.00 14.86           C
ATOM   3518  CD2 PHE B  10     -11.090  31.673  19.141  1.00 16.40           C
ATOM   3519  CE1 PHE B  10     -10.313  29.033  19.168  1.00 15.89           C
ATOM   3520  CE2 PHE B  10     -10.886  31.008  17.952  1.00 18.76           C
ATOM   3521  CZ  PHE B  10     -10.496  29.686  17.965  1.00 16.13           C
ATOM   3522  N   ALA B  11     -10.626  33.479  24.255  1.00 17.23           N
ATOM   3523  CA  ALA B  11     -10.866  34.655  25.085  1.00 17.41           C
ATOM   3524  C   ALA B  11      -9.571  35.431  25.302  1.00 17.33           C
ATOM   3525  O   ALA B  11      -9.558  36.670  25.274  1.00 16.83           O
ATOM   3526  CB  ALA B  11     -11.490  34.243  26.419  1.00 16.97           C
ATOM   3527  N   GLY B  12      -8.472  34.703  25.516  1.00 17.31           N
ATOM   3528  CA  GLY B  12      -7.169  35.324  25.678  1.00 21.98           C
ATOM   3529  C   GLY B  12      -6.743  36.124  24.465  1.00 20.26           C
ATOM   3530  O   GLY B  12      -6.233  37.234  24.594  1.00 20.60           O
ATOM   3531  N   MET B  13      -6.886  35.540  23.274  1.00 16.51           N
ATOM   3532  CA  MET B  13      -6.508  36.250  22.056  1.00 16.51           C
ATOM   3533  C   MET B  13      -7.354  37.502  21.869  1.00 16.52           C
ATOM   3534  O   MET B  13      -6.835  38.560  21.495  1.00 14.58           O
ATOM   3535  CB  MET B  13      -6.627  35.337  20.837  1.00 22.08           C
ATOM   3536  CG  MET B  13      -6.256  36.028  19.533  1.00 25.91           C
ATOM   3537  SD  MET B  13      -6.398  34.970  18.081  1.00 46.97           S
ATOM   3538  CE  MET B  13      -8.177  34.820  17.960  1.00 28.49           C
ATOM   3539  N   ILE B  14      -8.666  37.391  22.089  1.00 20.43           N
ATOM   3540  CA  ILE B  14      -9.549  38.542  21.909  1.00 17.38           C
ATOM   3541  C   ILE B  14      -9.154  39.664  22.863  1.00 17.70           C
ATOM   3542  O   ILE B  14      -8.951  40.812  22.452  1.00 15.07           O
ATOM   3543  CB  ILE B  14     -11.018  38.131  22.111  1.00 14.20           C
ATOM   3544  CG1 ILE B  14     -11.468  37.176  21.005  1.00 13.25           C
ATOM   3545  CG2 ILE B  14     -11.911  39.365  22.132  1.00 15.06           C
ATOM   3546  CD1 ILE B  14     -12.773  36.467  21.321  1.00 12.85           C
ATOM   3547  N   HIS B  15      -9.017  39.337  24.152  1.00 16.44           N
ATOM   3548  CA  HIS B  15      -8.691  40.337  25.165  1.00 16.86           C
ATOM   3549  C   HIS B  15      -7.289  40.910  24.961  1.00 19.66           C
ATOM   3550  O   HIS B  15      -7.091  42.129  25.027  1.00 24.25           O
ATOM   3551  CB  HIS B  15      -8.831  39.705  26.547  1.00 19.10           C
ATOM   3552  CG  HIS B  15      -8.592  40.648  27.682  1.00 18.84           C
ATOM   3553  ND1 HIS B  15      -9.502  41.616  28.047  1.00 17.17           N
ATOM   3554  CD2 HIS B  15      -7.559  40.754  28.550  1.00 15.91           C
ATOM   3555  CE1 HIS B  15      -9.038  42.281  29.090  1.00 14.69           C
ATOM   3556  NE2 HIS B  15      -7.861  41.778  29.415  1.00 17.04           N
ATOM   3557  N   GLY B  16      -6.304  40.039  24.720  1.00 18.84           N
ATOM   3558  CA  GLY B  16      -4.907  40.454  24.702  1.00 17.59           C
ATOM   3559  C   GLY B  16      -4.500  41.308  23.513  1.00 20.52           C
ATOM   3560  O   GLY B  16      -3.664  42.206  23.651  1.00 25.31           O
ATOM   3561  N   LEU B  17      -5.036  41.013  22.326  1.00 23.12           N
ATOM   3562  CA  LEU B  17      -4.621  41.727  21.119  1.00 21.00           C
ATOM   3563  C   LEU B  17      -4.839  43.226  21.263  1.00 22.34           C
ATOM   3564  O   LEU B  17      -5.846  43.678  21.807  1.00 23.08           O
ATOM   3565  CB  LEU B  17      -5.380  41.217  19.893  1.00 19.71           C
ATOM   3566  CG  LEU B  17      -4.957  39.882  19.291  1.00 20.51           C
ATOM   3567  CD1 LEU B  17      -5.999  39.416  18.289  1.00 21.01           C
ATOM   3568  CD2 LEU B  17      -3.623  40.064  18.615  1.00 18.26           C
ATOM   3569  N   LYS B  18      -3.859  43.999  20.812  1.00 20.91           N
ATOM   3570  CA  LYS B  18      -3.924  45.448  20.883  1.00 21.87           C
ATOM   3571  C   LYS B  18      -3.624  46.030  19.510  1.00 22.03           C
ATOM   3572  O   LYS B  18      -3.231  45.317  18.581  1.00 18.61           O
ATOM   3573  CB  LYS B  18      -2.968  45.983  21.957  1.00 24.30           C
ATOM   3574  CG  LYS B  18      -3.329  45.451  23.335  1.00 27.29           C
ATOM   3575  CD  LYS B  18      -2.445  45.985  24.436  1.00 44.38           C
ATOM   3576  CE  LYS B  18      -2.870  45.394  25.771  1.00 37.32           C
ATOM   3577  NZ  LYS B  18      -2.525  43.945  25.848  1.00 40.11           N
ATOM   3578  N   VAL B  19      -3.824  47.346  19.390  1.00 24.37           N
ATOM   3579  CA  VAL B  19      -3.497  48.039  18.147  1.00 24.58           C
ATOM   3580  C   VAL B  19      -2.039  47.794  17.782  1.00 20.36           C
ATOM   3581  O   VAL B  19      -1.689  47.699  16.599  1.00 16.92           O
ATOM   3582  CB  VAL B  19      -3.822  49.545  18.277  1.00 20.84           C
ATOM   3583  CG1 VAL B  19      -3.270  50.338  17.095  1.00 22.72           C
ATOM   3584  CG2 VAL B  19      -5.328  49.761  18.399  1.00 17.43           C
ATOM   3585  N   ASN B  20      -1.176  47.653  18.790  1.00 25.18           N
ATOM   3586  CA  ASN B  20       0.243  47.415  18.563  1.00 28.53           C
ATOM   3587  C   ASN B  20       0.507  46.104  17.828  1.00 23.07           C
ATOM   3588  O   ASN B  20       1.598  45.926  17.276  1.00 21.44           O
ATOM   3589  CB  ASN B  20       0.962  47.405  19.911  1.00 30.48           C
ATOM   3590  CG  ASN B  20       1.041  48.779  20.538  1.00 41.50           C
ATOM   3591  OD1 ASN B  20       0.918  49.797  19.852  1.00 44.33           O
ATOM   3592  ND2 ASN B  20       1.217  48.817  21.855  1.00 38.58           N
ATOM   3593  N   HIS B  21      -0.456  45.182  17.814  1.00 18.70           N
ATOM   3594  CA  HIS B  21      -0.296  43.916  17.114  1.00 16.46           C
ATOM   3595  C   HIS B  21      -0.741  43.964  15.659  1.00 18.48           C
ATOM   3596  O   HIS B  21      -0.501  42.999  14.926  1.00 16.63           O
ATOM   3597  CB  HIS B  21      -1.065  42.812  17.842  1.00 16.08           C
ATOM   3598  CG  HIS B  21      -0.527  42.503  19.204  1.00 22.91           C
ATOM   3599  ND1 HIS B  21      -1.012  43.100  20.348  1.00 27.16           N
ATOM   3600  CD2 HIS B  21       0.447  41.652  19.608  1.00 24.86           C
ATOM   3601  CE1 HIS B  21      -0.356  42.636  21.397  1.00 29.28           C
ATOM   3602  NE2 HIS B  21       0.534  41.756  20.976  1.00 33.70           N
ATOM   3603  N   LEU B  22      -1.367  45.053  15.221  1.00 19.13           N
ATOM   3604  CA  LEU B  22      -1.834  45.138  13.846  1.00 14.27           C
ATOM   3605  C   LEU B  22      -0.661  45.338  12.899  1.00 13.93           C
ATOM   3606  O   LEU B  22       0.294  46.056  13.206  1.00 16.20           O
ATOM   3607  CB  LEU B  22      -2.817  46.294  13.684  1.00 12.69           C
ATOM   3608  CG  LEU B  22      -4.144  46.241  14.435  1.00 14.19           C
ATOM   3609  CD1 LEU B  22      -4.900  47.549  14.238  1.00 15.55           C
ATOM   3610  CD2 LEU B  22      -4.983  45.056  13.993  1.00 13.54           C
ATOM   3611  N   THR B  23      -0.732  44.694  11.743  1.00 12.86           N
ATOM   3612  CA  THR B  23       0.301  44.831  10.733  1.00 10.94           C
ATOM   3613  C   THR B  23      -0.241  45.660   9.576  1.00 14.03           C
ATOM   3614  O   THR B  23      -1.449  45.710   9.336  1.00 16.24           O
ATOM   3615  CB  THR B  23       0.754  43.463  10.227  1.00 10.01           C
ATOM   3616  OG1 THR B  23      -0.315  42.844   9.505  1.00 11.00           O
ATOM   3617  CG2 THR B  23       1.102  42.578  11.402  1.00  9.66           C
ATOM   3618  N   ASP B  24       0.669  46.290   8.834  1.00 15.83           N
ATOM   3619  CA  ASP B  24       0.251  47.071   7.674  1.00 16.48           C
ATOM   3620  C   ASP B  24      -0.446  46.205   6.619  1.00 15.65           C
ATOM   3621  O   ASP B  24      -1.363  46.683   5.938  1.00 16.80           O
ATOM   3622  CB  ASP B  24       1.446  47.869   7.135  1.00 14.91           C
ATOM   3623  CG  ASP B  24       2.681  47.022   6.927  1.00 16.40           C
ATOM   3624  OD1 ASP B  24       2.671  45.837   7.321  1.00 24.31           O
ATOM   3625  OD2 ASP B  24       3.684  47.564   6.412  1.00 13.80           O
ATOM   3626  N   GLY B  25      -0.044  44.938   6.476  1.00 15.08           N
ATOM   3627  CA  GLY B  25      -0.720  44.059   5.525  1.00 19.34           C
ATOM   3628  C   GLY B  25      -2.186  43.840   5.865  1.00 19.71           C
ATOM   3629  O   GLY B  25      -3.072  43.987   5.009  1.00 19.01           O
ATOM   3630  N   ILE B  26      -2.468  43.463   7.118  1.00 18.13           N
ATOM   3631  CA  ILE B  26      -3.862  43.225   7.477  1.00 13.46           C
ATOM   3632  C   ILE B  26      -4.630  44.531   7.459  1.00 13.75           C
ATOM   3633  O   ILE B  26      -5.842  44.530   7.254  1.00 13.77           O
ATOM   3634  CB  ILE B  26      -4.025  42.533   8.845  1.00 12.17           C
ATOM   3635  CG1 ILE B  26      -3.588  43.459   9.981  1.00 10.07           C
ATOM   3636  CG2 ILE B  26      -3.299  41.206   8.878  1.00 15.11           C
ATOM   3637  CD1 ILE B  26      -3.809  42.884  11.359  1.00 10.15           C
ATOM   3638  N   ILE B  27      -3.955  45.666   7.660  1.00 12.22           N
ATOM   3639  CA  ILE B  27      -4.665  46.939   7.593  1.00 12.15           C
ATOM   3640  C   ILE B  27      -5.063  47.257   6.156  1.00 14.28           C
ATOM   3641  O   ILE B  27      -6.185  47.712   5.906  1.00 15.29           O
ATOM   3642  CB  ILE B  27      -3.832  48.067   8.227  1.00 12.18           C
ATOM   3643  CG1 ILE B  27      -3.722  47.844   9.733  1.00 13.01           C
ATOM   3644  CG2 ILE B  27      -4.497  49.410   7.983  1.00 12.34           C
ATOM   3645  CD1 ILE B  27      -2.720  48.735  10.419  1.00 11.77           C
ATOM   3646  N   ARG B  28      -4.172  47.009   5.187  1.00 16.66           N
ATOM   3647  CA  ARG B  28      -4.573  47.146   3.784  1.00 16.42           C
ATOM   3648  C   ARG B  28      -5.761  46.248   3.462  1.00 13.73           C
ATOM   3649  O   ARG B  28      -6.761  46.696   2.880  1.00 13.80           O
ATOM   3650  CB  ARG B  28      -3.414  46.825   2.836  1.00 15.02           C
ATOM   3651  CG  ARG B  28      -2.337  47.887   2.724  1.00 24.98           C
ATOM   3652  CD  ARG B  28      -1.437  47.602   1.524  1.00 21.08           C
ATOM   3653  NE  ARG B  28      -0.648  46.385   1.687  1.00 23.41           N
ATOM   3654  CZ  ARG B  28       0.567  46.352   2.228  1.00 29.36           C
ATOM   3655  NH1 ARG B  28       1.145  47.475   2.639  1.00 18.83           N
ATOM   3656  NH2 ARG B  28       1.210  45.196   2.339  1.00 33.35           N
ATOM   3657  N   ARG B  29      -5.664  44.968   3.830  1.00 12.54           N
ATOM   3658  CA  ARG B  29      -6.746  44.044   3.506  1.00 11.71           C
ATOM   3659  C   ARG B  29      -8.038  44.416   4.234  1.00 12.05           C
ATOM   3660  O   ARG B  29      -9.130  44.306   3.666  1.00 12.39           O
ATOM   3661  CB  ARG B  29      -6.323  42.608   3.813  1.00 12.07           C
ATOM   3662  CG  ARG B  29      -5.289  42.057   2.842  1.00  9.71           C
ATOM   3663  CD  ARG B  29      -4.939  40.622   3.182  1.00 13.12           C
ATOM   3664  NE  ARG B  29      -4.088  39.981   2.179  1.00 13.98           N
ATOM   3665  CZ  ARG B  29      -2.760  39.946   2.227  1.00 17.75           C
ATOM   3666  NH1 ARG B  29      -2.107  40.525   3.227  1.00 40.89           N
ATOM   3667  NH2 ARG B  29      -2.080  39.326   1.275  1.00 10.89           N
ATOM   3668  N   SER B  30      -7.931  44.895   5.479  1.00 12.87           N
ATOM   3669  CA  SER B  30      -9.104  45.310   6.241  1.00 13.22           C
ATOM   3670  C   SER B  30      -9.778  46.510   5.597  1.00 12.84           C
ATOM   3671  O   SER B  30     -11.009  46.576   5.535  1.00 14.74           O
ATOM   3672  CB  SER B  30      -8.712  45.652   7.681  1.00 10.35           C
ATOM   3673  OG  SER B  30      -8.221  44.528   8.382  1.00 10.16           O
ATOM   3674  N   LYS B  31      -8.986  47.487   5.146  1.00 11.47           N
ATOM   3675  CA  LYS B  31      -9.554  48.667   4.503  1.00 12.82           C
ATOM   3676  C   LYS B  31     -10.249  48.296   3.195  1.00 12.07           C
ATOM   3677  O   LYS B  31     -11.343  48.801   2.893  1.00  9.69           O
ATOM   3678  CB  LYS B  31      -8.448  49.706   4.297  1.00 11.78           C
ATOM   3679  CG  LYS B  31      -7.931  50.273   5.622  1.00  8.67           C
ATOM   3680  CD  LYS B  31      -6.936  51.412   5.462  1.00 12.06           C
ATOM   3681  CE  LYS B  31      -5.724  50.994   4.646  1.00 12.71           C
ATOM   3682  NZ  LYS B  31      -4.682  52.062   4.573  1.00  9.89           N
ATOM   3683  N   ARG B  32      -9.656  47.373   2.433  1.00 10.63           N
ATOM   3684  CA  ARG B  32     -10.314  46.896   1.219  1.00 10.41           C
ATOM   3685  C   ARG B  32     -11.641  46.218   1.555  1.00 11.33           C
ATOM   3686  O   ARG B  32     -12.678  46.503   0.936  1.00 14.26           O
ATOM   3687  CB  ARG B  32      -9.375  45.947   0.463  1.00 11.05           C
ATOM   3688  CG  ARG B  32      -8.232  46.663  -0.273  1.00 11.31           C
ATOM   3689  CD  ARG B  32      -7.108  45.716  -0.695  1.00  9.24           C
ATOM   3690  NE  ARG B  32      -7.545  44.627  -1.567  1.00 12.52           N
ATOM   3691  CZ  ARG B  32      -7.687  44.725  -2.887  1.00  9.86           C
ATOM   3692  NH1 ARG B  32      -7.445  45.874  -3.503  1.00  8.81           N
ATOM   3693  NH2 ARG B  32      -8.084  43.674  -3.594  1.00  7.76           N
ATOM   3694  N   MET B  33     -11.629  45.348   2.568  1.00 12.26           N
ATOM   3695  CA  MET B  33     -12.834  44.627   2.972  1.00 13.47           C
ATOM   3696  C   MET B  33     -13.924  45.580   3.451  1.00 12.11           C
ATOM   3697  O   MET B  33     -15.099  45.417   3.098  1.00 13.12           O
ATOM   3698  CB  MET B  33     -12.466  43.619   4.061  1.00 13.82           C
ATOM   3699  CG  MET B  33     -11.620  42.468   3.539  1.00 11.84           C
ATOM   3700  SD  MET B  33     -10.803  41.517   4.834  1.00 16.91           S
ATOM   3701  CE  MET B  33     -12.160  40.667   5.633  1.00 16.33           C
ATOM   3702  N   ILE B  34     -13.552  46.589   4.240  1.00 10.55           N
ATOM   3703  CA  ILE B  34     -14.535  47.531   4.767  1.00 11.99           C
ATOM   3704  C   ILE B  34     -15.147  48.356   3.640  1.00 13.96           C
ATOM   3705  O   ILE B  34     -16.371  48.564   3.600  1.00 12.12           O
ATOM   3706  CB  ILE B  34     -13.891  48.430   5.842  1.00 10.14           C
ATOM   3707  CG1 ILE B  34     -13.547  47.622   7.095  1.00 10.25           C
ATOM   3708  CG2 ILE B  34     -14.796  49.604   6.179  1.00 11.36           C
ATOM   3709  CD1 ILE B  34     -12.667  48.372   8.075  1.00  9.46           C
ATOM   3710  N   LEU B  35     -14.314  48.847   2.715  1.00 13.87           N
ATOM   3711  CA  LEU B  35     -14.841  49.639   1.608  1.00 12.26           C
ATOM   3712  C   LEU B  35     -15.807  48.813   0.764  1.00 11.39           C
ATOM   3713  O   LEU B  35     -16.914  49.266   0.430  1.00 12.01           O
ATOM   3714  CB  LEU B  35     -13.690  50.174   0.756  1.00 11.00           C
ATOM   3715  CG  LEU B  35     -14.082  51.113  -0.386  1.00 11.88           C
ATOM   3716  CD1 LEU B  35     -14.735  52.362   0.179  1.00 15.13           C
ATOM   3717  CD2 LEU B  35     -12.885  51.479  -1.257  1.00 11.83           C
ATOM   3718  N   ASP B  36     -15.410  47.581   0.431  1.00 10.25           N
ATOM   3719  CA  ASP B  36     -16.271  46.721  -0.373  1.00 10.52           C
ATOM   3720  C   ASP B  36     -17.588  46.425   0.339  1.00 10.71           C
ATOM   3721  O   ASP B  36     -18.663  46.456  -0.282  1.00  9.88           O
ATOM   3722  CB  ASP B  36     -15.536  45.426  -0.702  1.00  8.42           C
ATOM   3723  CG  ASP B  36     -16.291  44.570  -1.683  1.00  7.32           C
ATOM   3724  OD1 ASP B  36     -16.394  44.972  -2.858  1.00  8.26           O
ATOM   3725  OD2 ASP B  36     -16.794  43.501  -1.280  1.00  7.02           O
ATOM   3726  N   SER B  37     -17.521  46.126   1.641  1.00 11.47           N
ATOM   3727  CA  SER B  37     -18.730  45.814   2.394  1.00 11.42           C
ATOM   3728  C   SER B  37     -19.681  47.001   2.426  1.00 11.43           C
ATOM   3729  O   SER B  37     -20.893  46.835   2.249  1.00 10.89           O
ATOM   3730  CB  SER B  37     -18.367  45.372   3.811  1.00  9.43           C
ATOM   3731  OG  SER B  37     -17.630  44.165   3.773  1.00  7.95           O
ATOM   3732  N   LEU B  38     -19.153  48.211   2.635  1.00 13.02           N
ATOM   3733  CA  LEU B  38     -20.023  49.383   2.640  1.00 12.14           C
ATOM   3734  C   LEU B  38     -20.684  49.578   1.282  1.00 11.13           C
ATOM   3735  O   LEU B  38     -21.888  49.856   1.206  1.00 11.35           O
ATOM   3736  CB  LEU B  38     -19.237  50.632   3.044  1.00 12.95           C
ATOM   3737  CG  LEU B  38     -18.767  50.709   4.499  1.00 11.64           C
ATOM   3738  CD1 LEU B  38     -17.878  51.924   4.709  1.00 12.15           C
ATOM   3739  CD2 LEU B  38     -19.960  50.749   5.437  1.00 12.63           C
ATOM   3740  N   GLY B  39     -19.917  49.418   0.199  1.00 11.30           N
ATOM   3741  CA  GLY B  39     -20.494  49.573  -1.132  1.00 12.97           C
ATOM   3742  C   GLY B  39     -21.625  48.597  -1.402  1.00 10.76           C
ATOM   3743  O   GLY B  39     -22.714  48.984  -1.855  1.00  9.35           O
ATOM   3744  N   VAL B  40     -21.373  47.309  -1.150  1.00 10.59           N
ATOM   3745  CA  VAL B  40     -22.400  46.308  -1.421  1.00 10.10           C
ATOM   3746  C   VAL B  40     -23.601  46.495  -0.497  1.00 10.83           C
ATOM   3747  O   VAL B  40     -24.741  46.237  -0.899  1.00 11.31           O
ATOM   3748  CB  VAL B  40     -21.817  44.882  -1.344  1.00  7.67           C
ATOM   3749  CG1 VAL B  40     -20.698  44.712  -2.356  1.00  7.26           C
ATOM   3750  CG2 VAL B  40     -21.317  44.578   0.049  1.00  8.96           C
ATOM   3751  N   GLY B  41     -23.381  46.942   0.743  1.00 10.91           N
ATOM   3752  CA  GLY B  41     -24.507  47.256   1.611  1.00 10.10           C
ATOM   3753  C   GLY B  41     -25.370  48.375   1.063  1.00 10.86           C
ATOM   3754  O   GLY B  41     -26.604  48.277   1.044  1.00 13.46           O
ATOM   3755  N   PHE B  42     -24.734  49.476   0.645  1.00 11.81           N
ATOM   3756  CA  PHE B  42     -25.499  50.580   0.078  1.00 13.63           C
ATOM   3757  C   PHE B  42     -26.317  50.101  -1.109  1.00 13.15           C
ATOM   3758  O   PHE B  42     -27.501  50.438  -1.235  1.00 15.16           O
ATOM   3759  CB  PHE B  42     -24.589  51.730  -0.362  1.00 15.92           C
ATOM   3760  CG  PHE B  42     -23.903  52.447   0.764  1.00 14.26           C
ATOM   3761  CD1 PHE B  42     -22.530  52.626   0.755  1.00 13.46           C
ATOM   3762  CD2 PHE B  42     -24.630  52.927   1.838  1.00 18.31           C
ATOM   3763  CE1 PHE B  42     -21.894  53.278   1.790  1.00 15.39           C
ATOM   3764  CE2 PHE B  42     -24.000  53.580   2.878  1.00 23.92           C
ATOM   3765  CZ  PHE B  42     -22.629  53.757   2.853  1.00 21.49           C
ATOM   3766  N   LEU B  43     -25.705  49.296  -1.982  1.00 13.19           N
ATOM   3767  CA  LEU B  43     -26.449  48.740  -3.108  1.00 11.57           C
ATOM   3768  C   LEU B  43     -27.627  47.895  -2.630  1.00 12.49           C
ATOM   3769  O   LEU B  43     -28.745  48.027  -3.142  1.00 13.29           O
ATOM   3770  CB  LEU B  43     -25.520  47.925  -4.004  1.00  9.53           C
ATOM   3771  CG  LEU B  43     -26.182  47.368  -5.264  1.00  9.87           C
ATOM   3772  CD1 LEU B  43     -26.670  48.500  -6.144  1.00 13.46           C
ATOM   3773  CD2 LEU B  43     -25.218  46.477  -6.032  1.00 11.90           C
ATOM   3774  N   GLY B  44     -27.397  47.032  -1.635  1.00 12.23           N
ATOM   3775  CA  GLY B  44     -28.425  46.147  -1.113  1.00 11.61           C
ATOM   3776  C   GLY B  44     -29.566  46.849  -0.410  1.00 14.83           C
ATOM   3777  O   GLY B  44     -30.613  46.231  -0.195  1.00 17.91           O
ATOM   3778  N   THR B  45     -29.389  48.117  -0.034  1.00 15.16           N
ATOM   3779  CA  THR B  45     -30.502  48.807   0.618  1.00 13.38           C
ATOM   3780  C   THR B  45     -31.702  49.002  -0.302  1.00 15.01           C
ATOM   3781  O   THR B  45     -32.763  49.416   0.176  1.00 17.36           O
ATOM   3782  CB  THR B  45     -30.074  50.179   1.136  1.00 14.53           C
ATOM   3783  OG1 THR B  45     -29.681  51.000   0.032  1.00 17.70           O
ATOM   3784  CG2 THR B  45     -28.930  50.061   2.124  1.00 14.43           C
ATOM   3785  N   GLY B  46     -31.557  48.733  -1.596  1.00 14.27           N
ATOM   3786  CA  GLY B  46     -32.638  48.768  -2.553  1.00 16.13           C
ATOM   3787  C   GLY B  46     -33.345  47.455  -2.776  1.00 16.87           C
ATOM   3788  O   GLY B  46     -34.208  47.376  -3.655  1.00 22.32           O
ATOM   3789  N   THR B  47     -33.008  46.418  -2.020  1.00 13.72           N
ATOM   3790  CA  THR B  47     -33.570  45.097  -2.241  1.00 15.01           C
ATOM   3791  C   THR B  47     -34.886  44.927  -1.488  1.00 19.87           C
ATOM   3792  O   THR B  47     -35.221  45.691  -0.578  1.00 17.56           O
ATOM   3793  CB  THR B  47     -32.579  44.016  -1.810  1.00 14.58           C
ATOM   3794  OG1 THR B  47     -32.303  44.150  -0.408  1.00 19.74           O
ATOM   3795  CG2 THR B  47     -31.286  44.141  -2.593  1.00 11.47           C
ATOM   3796  N   GLU B  48     -35.638  43.903  -1.895  1.00 20.45           N
ATOM   3797  CA  GLU B  48     -36.875  43.554  -1.208  1.00 22.51           C
ATOM   3798  C   GLU B  48     -36.592  43.019   0.192  1.00 18.45           C
ATOM   3799  O   GLU B  48     -37.359  43.270   1.134  1.00 20.43           O
ATOM   3800  CB  GLU B  48     -37.632  42.516  -2.033  1.00 27.75           C
ATOM   3801  CG  GLU B  48     -38.120  43.021  -3.381  1.00 26.92           C
ATOM   3802  CD  GLU B  48     -39.360  43.881  -3.277  1.00 23.46           C
ATOM   3803  OE1 GLU B  48     -40.401  43.365  -2.817  1.00 25.07           O
ATOM   3804  OE2 GLU B  48     -39.295  45.068  -3.666  1.00 22.75           O
ATOM   3805  N   VAL B  49     -35.483  42.291   0.344  1.00 17.34           N
ATOM   3806  CA  VAL B  49     -35.158  41.664   1.623  1.00 19.98           C
ATOM   3807  C   VAL B  49     -34.867  42.730   2.671  1.00 18.18           C
ATOM   3808  O   VAL B  49     -35.335  42.654   3.815  1.00 15.87           O
ATOM   3809  CB  VAL B  49     -33.960  40.711   1.451  1.00 15.18           C
ATOM   3810  CG1 VAL B  49     -33.580  40.063   2.780  1.00 11.46           C
ATOM   3811  CG2 VAL B  49     -34.222  39.693   0.356  1.00 19.13           C
ATOM   3812  N   PHE B  50     -34.063  43.727   2.294  1.00 16.62           N
ATOM   3813  CA  PHE B  50     -33.759  44.830   3.196  1.00 14.81           C
ATOM   3814  C   PHE B  50     -35.020  45.591   3.575  1.00 16.98           C
ATOM   3815  O   PHE B  50     -35.191  45.985   4.735  1.00 15.30           O
ATOM   3816  CB  PHE B  50     -32.740  45.763   2.555  1.00 14.17           C
ATOM   3817  CG  PHE B  50     -32.302  46.880   3.453  1.00 15.35           C
ATOM   3818  CD1 PHE B  50     -31.386  46.647   4.462  1.00 14.41           C
ATOM   3819  CD2 PHE B  50     -32.803  48.157   3.292  1.00 15.79           C
ATOM   3820  CE1 PHE B  50     -30.973  47.668   5.291  1.00 12.82           C
ATOM   3821  CE2 PHE B  50     -32.393  49.182   4.119  1.00 15.98           C
ATOM   3822  CZ  PHE B  50     -31.476  48.935   5.118  1.00 12.88           C
ATOM   3823  N   HIS B  51     -35.910  45.822   2.605  1.00 20.17           N
ATOM   3824  CA  HIS B  51     -37.187  46.453   2.919  1.00 19.47           C
ATOM   3825  C   HIS B  51     -37.932  45.667   3.988  1.00 19.45           C
ATOM   3826  O   HIS B  51     -38.410  46.240   4.973  1.00 19.40           O
ATOM   3827  CB  HIS B  51     -38.049  46.585   1.661  1.00 16.16           C
ATOM   3828  CG  HIS B  51     -39.417  47.136   1.930  1.00 22.39           C
ATOM   3829  ND1 HIS B  51     -39.658  48.483   2.101  1.00 28.32           N
ATOM   3830  CD2 HIS B  51     -40.613  46.519   2.090  1.00 19.00           C
ATOM   3831  CE1 HIS B  51     -40.944  48.673   2.339  1.00 18.73           C
ATOM   3832  NE2 HIS B  51     -41.546  47.497   2.340  1.00 15.62           N
ATOM   3833  N   LYS B  52     -38.038  44.347   3.810  1.00 19.55           N
ATOM   3834  CA  LYS B  52     -38.783  43.538   4.771  1.00 16.62           C
ATOM   3835  C   LYS B  52     -38.139  43.582   6.152  1.00 15.98           C
ATOM   3836  O   LYS B  52     -38.833  43.738   7.166  1.00 15.24           O
ATOM   3837  CB  LYS B  52     -38.899  42.098   4.263  1.00 16.40           C
ATOM   3838  CG  LYS B  52     -39.813  41.961   3.052  1.00 17.04           C
ATOM   3839  CD  LYS B  52     -39.921  40.527   2.566  1.00 15.16           C
ATOM   3840  CE  LYS B  52     -40.643  40.461   1.224  1.00 16.00           C
ATOM   3841  NZ  LYS B  52     -41.955  41.172   1.240  1.00 17.54           N
ATOM   3842  N   VAL B  53     -36.809  43.467   6.216  1.00 18.18           N
ATOM   3843  CA  VAL B  53     -36.169  43.410   7.528  1.00 17.42           C
ATOM   3844  C   VAL B  53     -36.218  44.774   8.211  1.00 18.14           C
ATOM   3845  O   VAL B  53     -36.306  44.851   9.441  1.00 17.69           O
ATOM   3846  CB  VAL B  53     -34.728  42.867   7.430  1.00 14.21           C
ATOM   3847  CG1 VAL B  53     -34.725  41.453   6.864  1.00 11.06           C
ATOM   3848  CG2 VAL B  53     -33.838  43.786   6.611  1.00 16.04           C
ATOM   3849  N   THR B  54     -36.255  45.865   7.441  1.00 17.86           N
ATOM   3850  CA  THR B  54     -36.401  47.175   8.065  1.00 17.67           C
ATOM   3851  C   THR B  54     -37.836  47.451   8.492  1.00 18.87           C
ATOM   3852  O   THR B  54     -38.052  48.076   9.536  1.00 20.87           O
ATOM   3853  CB  THR B  54     -35.918  48.272   7.111  1.00 18.55           C
ATOM   3854  OG1 THR B  54     -36.656  48.216   5.880  1.00 16.40           O
ATOM   3855  CG2 THR B  54     -34.425  48.137   6.843  1.00 18.32           C
ATOM   3856  N   GLN B  55     -38.822  46.966   7.732  1.00 18.74           N
ATOM   3857  CA  GLN B  55     -40.209  47.097   8.163  1.00 16.85           C
ATOM   3858  C   GLN B  55     -40.469  46.290   9.424  1.00 17.14           C
ATOM   3859  O   GLN B  55     -41.258  46.711  10.277  1.00 17.66           O
ATOM   3860  CB  GLN B  55     -41.161  46.653   7.053  1.00 15.74           C
ATOM   3861  CG  GLN B  55     -41.149  47.546   5.832  1.00 18.05           C
ATOM   3862  CD  GLN B  55     -41.559  48.961   6.157  1.00 21.88           C
ATOM   3863  OE1 GLN B  55     -42.596  49.189   6.779  1.00 22.15           O
ATOM   3864  NE2 GLN B  55     -40.742  49.925   5.745  1.00 29.40           N
ATOM   3865  N   TYR B  56     -39.807  45.140   9.562  1.00 17.17           N
ATOM   3866  CA  TYR B  56     -39.888  44.396  10.814  1.00 16.20           C
ATOM   3867  C   TYR B  56     -39.195  45.144  11.941  1.00 14.71           C
ATOM   3868  O   TYR B  56     -39.783  45.359  13.006  1.00 14.51           O
ATOM   3869  CB  TYR B  56     -39.287  43.004  10.654  1.00 16.09           C
ATOM   3870  CG  TYR B  56     -39.154  42.289  11.979  1.00 14.73           C
ATOM   3871  CD1 TYR B  56     -40.272  41.864  12.684  1.00 15.01           C
ATOM   3872  CD2 TYR B  56     -37.903  42.043  12.528  1.00 15.28           C
ATOM   3873  CE1 TYR B  56     -40.147  41.214  13.899  1.00 16.54           C
ATOM   3874  CE2 TYR B  56     -37.768  41.390  13.740  1.00 18.06           C
ATOM   3875  CZ  TYR B  56     -38.890  40.977  14.421  1.00 17.46           C
ATOM   3876  OH  TYR B  56     -38.750  40.330  15.628  1.00 18.58           O
ATOM   3877  N   SER B  57     -37.943  45.549  11.723  1.00 17.64           N
ATOM   3878  CA  SER B  57     -37.154  46.154  12.787  1.00 19.69           C
ATOM   3879  C   SER B  57     -37.757  47.466  13.278  1.00 21.56           C
ATOM   3880  O   SER B  57     -37.606  47.805  14.457  1.00 24.47           O
ATOM   3881  CB  SER B  57     -35.723  46.378  12.302  1.00 17.78           C
ATOM   3882  OG  SER B  57     -35.087  45.147  12.011  1.00 20.17           O
ATOM   3883  N   LYS B  58     -38.432  48.224  12.402  1.00 20.17           N
ATOM   3884  CA  LYS B  58     -38.906  49.550  12.791  1.00 19.69           C
ATOM   3885  C   LYS B  58     -39.870  49.518  13.969  1.00 21.04           C
ATOM   3886  O   LYS B  58     -40.064  50.552  14.619  1.00 19.10           O
ATOM   3887  CB  LYS B  58     -39.586  50.255  11.615  1.00 18.12           C
ATOM   3888  CG  LYS B  58     -40.966  49.725  11.284  1.00 20.93           C
ATOM   3889  CD  LYS B  58     -41.562  50.446  10.088  1.00 24.41           C
ATOM   3890  CE  LYS B  58     -43.016  50.042   9.890  1.00 32.34           C
ATOM   3891  NZ  LYS B  58     -43.627  50.656   8.676  1.00 27.54           N
ATOM   3892  N   ILE B  59     -40.460  48.362  14.281  1.00 21.97           N
ATOM   3893  CA  ILE B  59     -41.413  48.305  15.386  1.00 24.12           C
ATOM   3894  C   ILE B  59     -40.728  48.366  16.739  1.00 27.54           C
ATOM   3895  O   ILE B  59     -41.409  48.520  17.759  1.00 30.19           O
ATOM   3896  CB  ILE B  59     -42.274  47.030  15.335  1.00 21.59           C
ATOM   3897  CG1 ILE B  59     -41.429  45.806  15.684  1.00 20.10           C
ATOM   3898  CG2 ILE B  59     -42.902  46.858  13.960  1.00 21.02           C
ATOM   3899  CD1 ILE B  59     -42.220  44.534  15.796  1.00 21.83           C
ATOM   3900  N   TYR B  60     -39.403  48.255  16.776  1.00 23.37           N
ATOM   3901  CA  TYR B  60     -38.638  48.272  18.012  1.00 21.89           C
ATOM   3902  C   TYR B  60     -37.920  49.608  18.161  1.00 23.03           C
ATOM   3903  O   TYR B  60     -37.470  50.206  17.179  1.00 24.00           O
ATOM   3904  CB  TYR B  60     -37.607  47.136  18.049  1.00 20.78           C
ATOM   3905  CG  TYR B  60     -38.185  45.737  17.951  1.00 19.27           C
ATOM   3906  CD1 TYR B  60     -38.183  45.049  16.744  1.00 18.44           C
ATOM   3907  CD2 TYR B  60     -38.729  45.106  19.062  1.00 22.21           C
ATOM   3908  CE1 TYR B  60     -38.707  43.771  16.647  1.00 19.64           C
ATOM   3909  CE2 TYR B  60     -39.257  43.826  18.974  1.00 24.92           C
ATOM   3910  CZ  TYR B  60     -39.244  43.165  17.764  1.00 22.51           C
ATOM   3911  OH  TYR B  60     -39.768  41.894  17.670  1.00 22.30           O
ATOM   3912  N   SER B  61     -37.813  50.069  19.403  1.00 23.24           N
ATOM   3913  CA  SER B  61     -37.087  51.288  19.719  1.00 21.63           C
ATOM   3914  C   SER B  61     -36.414  51.116  21.072  1.00 27.53           C
ATOM   3915  O   SER B  61     -36.859  50.331  21.913  1.00 24.98           O
ATOM   3916  CB  SER B  61     -38.012  52.516  19.718  1.00 22.80           C
ATOM   3917  OG  SER B  61     -39.002  52.428  20.731  1.00 27.23           O
ATOM   3918  N   SER B  62     -35.339  51.870  21.285  1.00 33.44           N
ATOM   3919  CA  SER B  62     -34.573  51.761  22.517  1.00 29.95           C
ATOM   3920  C   SER B  62     -34.065  53.140  22.908  1.00 31.75           C
ATOM   3921  O   SER B  62     -34.308  54.134  22.219  1.00 37.76           O
ATOM   3922  CB  SER B  62     -33.412  50.770  22.355  1.00 26.20           C
ATOM   3923  OG  SER B  62     -32.794  50.491  23.600  1.00 29.70           O
ATOM   3924  N   ASN B  63     -33.358  53.192  24.040  1.00 31.96           N
ATOM   3925  CA  ASN B  63     -32.753  54.441  24.490  1.00 38.03           C
ATOM   3926  C   ASN B  63     -31.553  54.819  23.631  1.00 37.59           C
ATOM   3927  O   ASN B  63     -31.220  56.004  23.518  1.00 36.23           O
ATOM   3928  CB  ASN B  63     -32.366  54.330  25.963  1.00 44.76           C
ATOM   3929  CG  ASN B  63     -33.579  54.300  26.879  1.00 48.95           C
ATOM   3930  OD1 ASN B  63     -34.708  54.526  26.440  1.00 51.18           O
ATOM   3931  ND2 ASN B  63     -33.350  54.022  28.158  1.00 46.59           N
ATOM   3932  N   THR B  64     -30.897  53.833  23.030  1.00 37.45           N
ATOM   3933  CA  THR B  64     -29.803  54.051  22.099  1.00 31.26           C
ATOM   3934  C   THR B  64     -30.243  53.586  20.717  1.00 33.10           C
ATOM   3935  O   THR B  64     -31.173  52.787  20.577  1.00 36.26           O
ATOM   3936  CB  THR B  64     -28.540  53.292  22.534  1.00 36.78           C
ATOM   3937  OG1 THR B  64     -28.815  51.883  22.579  1.00 34.58           O
ATOM   3938  CG2 THR B  64     -28.065  53.760  23.910  1.00 41.22           C
ATOM   3939  N   SER B  65     -29.562  54.086  19.691  1.00 32.80           N
ATOM   3940  CA  SER B  65     -29.940  53.759  18.322  1.00 32.13           C
ATOM   3941  C   SER B  65     -28.729  53.916  17.413  1.00 27.63           C
ATOM   3942  O   SER B  65     -27.714  54.507  17.789  1.00 24.83           O
ATOM   3943  CB  SER B  65     -31.109  54.632  17.852  1.00 27.26           C
ATOM   3944  OG  SER B  65     -30.733  55.995  17.790  1.00 21.26           O
ATOM   3945  N   SER B  66     -28.860  53.392  16.193  1.00 27.49           N
ATOM   3946  CA  SER B  66     -27.760  53.399  15.238  1.00 28.57           C
ATOM   3947  C   SER B  66     -28.293  53.587  13.823  1.00 25.76           C
ATOM   3948  O   SER B  66     -29.458  53.307  13.532  1.00 26.19           O
ATOM   3949  CB  SER B  66     -26.928  52.114  15.315  1.00 29.82           C
ATOM   3950  OG  SER B  66     -25.918  52.119  14.319  1.00 30.27           O
ATOM   3951  N   THR B  67     -27.409  54.068  12.948  1.00 22.55           N
ATOM   3952  CA  THR B  67     -27.767  54.388  11.571  1.00 22.02           C
ATOM   3953  C   THR B  67     -28.150  53.148  10.769  1.00 25.81           C
ATOM   3954  O   THR B  67     -27.496  52.104  10.851  1.00 25.17           O
ATOM   3955  CB  THR B  67     -26.597  55.094  10.888  1.00 20.93           C
ATOM   3956  OG1 THR B  67     -26.291  56.301  11.595  1.00 20.63           O
ATOM   3957  CG2 THR B  67     -26.947  55.432   9.452  1.00 30.09           C
ATOM   3958  N   VAL B  68     -29.222  53.275   9.992  1.00 26.24           N
ATOM   3959  CA  VAL B  68     -29.568  52.309   8.954  1.00 26.29           C
ATOM   3960  C   VAL B  68     -28.992  52.820   7.641  1.00 30.66           C
ATOM   3961  O   VAL B  68     -29.392  53.884   7.156  1.00 36.03           O
ATOM   3962  CB  VAL B  68     -31.087  52.119   8.855  1.00 23.25           C
ATOM   3963  CG1 VAL B  68     -31.433  51.166   7.727  1.00 25.22           C
ATOM   3964  CG2 VAL B  68     -31.630  51.605  10.169  1.00 22.30           C
ATOM   3965  N   TRP B  69     -28.051  52.066   7.069  1.00 27.21           N
ATOM   3966  CA  TRP B  69     -27.206  52.594   6.003  1.00 29.52           C
ATOM   3967  C   TRP B  69     -28.034  53.096   4.821  1.00 38.02           C
ATOM   3968  O   TRP B  69     -28.937  52.407   4.335  1.00 27.47           O
ATOM   3969  CB  TRP B  69     -26.205  51.533   5.534  1.00 27.08           C
ATOM   3970  CG  TRP B  69     -25.162  51.198   6.568  1.00 25.40           C
ATOM   3971  CD1 TRP B  69     -24.892  51.889   7.717  1.00 24.92           C
ATOM   3972  CD2 TRP B  69     -24.220  50.118   6.521  1.00 18.76           C
ATOM   3973  NE1 TRP B  69     -23.864  51.285   8.403  1.00 23.17           N
ATOM   3974  CE2 TRP B  69     -23.430  50.201   7.686  1.00 21.17           C
ATOM   3975  CE3 TRP B  69     -23.976  49.085   5.613  1.00 13.99           C
ATOM   3976  CZ2 TRP B  69     -22.412  49.290   7.964  1.00 20.04           C
ATOM   3977  CZ3 TRP B  69     -22.969  48.186   5.889  1.00 13.48           C
ATOM   3978  CH2 TRP B  69     -22.198  48.292   7.054  1.00 17.78           C
ATOM   3979  N   GLY B  70     -27.720  54.313   4.367  1.00 54.93           N
ATOM   3980  CA  GLY B  70     -28.379  54.935   3.235  1.00 51.94           C
ATOM   3981  C   GLY B  70     -29.702  55.613   3.519  1.00 50.59           C
ATOM   3982  O   GLY B  70     -30.223  56.306   2.636  1.00 52.08           O
ATOM   3983  N   ARG B  71     -30.249  55.482   4.725  1.00 49.20           N
ATOM   3984  CA  ARG B  71     -31.595  55.959   5.037  1.00 47.62           C
ATOM   3985  C   ARG B  71     -31.538  56.823   6.287  1.00 58.38           C
ATOM   3986  O   ARG B  71     -31.782  56.342   7.403  1.00 56.58           O
ATOM   3987  CB  ARG B  71     -32.565  54.790   5.212  1.00 42.02           C
ATOM   3988  CG  ARG B  71     -32.733  53.965   3.955  1.00 37.86           C
ATOM   3989  CD  ARG B  71     -33.865  52.976   4.099  1.00 28.79           C
ATOM   3990  NE  ARG B  71     -33.974  52.120   2.924  1.00 31.27           N
ATOM   3991  CZ  ARG B  71     -34.987  51.290   2.695  1.00 33.06           C
ATOM   3992  NH1 ARG B  71     -35.987  51.206   3.565  1.00 25.08           N
ATOM   3993  NH2 ARG B  71     -35.001  50.546   1.595  1.00 27.82           N
ATOM   3994  N   PRO B  72     -31.219  58.113   6.138  1.00 62.40           N
ATOM   3995  CA  PRO B  72     -31.064  58.971   7.321  1.00 61.17           C
ATOM   3996  C   PRO B  72     -32.369  59.303   8.026  1.00 55.59           C
ATOM   3997  O   PRO B  72     -32.338  60.039   9.020  1.00 56.87           O
ATOM   3998  CB  PRO B  72     -30.418  60.240   6.745  1.00 62.27           C
ATOM   3999  CG  PRO B  72     -30.890  60.281   5.322  1.00 59.53           C
ATOM   4000  CD  PRO B  72     -30.979  58.845   4.879  1.00 57.97           C
ATOM   4001  N   ASP B  73     -33.510  58.789   7.561  1.00 56.85           N
ATOM   4002  CA  ASP B  73     -34.797  59.154   8.139  1.00 61.08           C
ATOM   4003  C   ASP B  73     -35.199  58.317   9.348  1.00 52.34           C
ATOM   4004  O   ASP B  73     -36.134  58.703  10.059  1.00 53.26           O
ATOM   4005  CB  ASP B  73     -35.896  59.079   7.077  1.00 69.91           C
ATOM   4006  CG  ASP B  73     -35.787  60.193   6.048  1.00 78.24           C
ATOM   4007  OD1 ASP B  73     -35.223  61.260   6.375  1.00 73.61           O
ATOM   4008  OD2 ASP B  73     -36.265  60.005   4.912  1.00 83.36           O
ATOM   4009  N   PHE B  74     -34.559  57.176   9.593  1.00 53.28           N
ATOM   4010  CA  PHE B  74     -34.915  56.410  10.779  1.00 49.12           C
ATOM   4011  C   PHE B  74     -33.692  55.695  11.333  1.00 40.76           C
ATOM   4012  O   PHE B  74     -32.732  55.394  10.617  1.00 40.76           O
ATOM   4013  CB  PHE B  74     -36.060  55.421  10.499  1.00 41.45           C
ATOM   4014  CG  PHE B  74     -35.706  54.316   9.544  1.00 42.50           C
ATOM   4015  CD1 PHE B  74     -35.308  53.077  10.019  1.00 29.80           C
ATOM   4016  CD2 PHE B  74     -35.802  54.505   8.174  1.00 50.62           C
ATOM   4017  CE1 PHE B  74     -34.994  52.055   9.152  1.00 28.65           C
ATOM   4018  CE2 PHE B  74     -35.487  53.483   7.296  1.00 48.10           C
ATOM   4019  CZ  PHE B  74     -35.081  52.255   7.788  1.00 42.78           C
ATOM   4020  N   ARG B  75     -33.742  55.451  12.639  1.00 27.50           N
ATOM   4021  CA  ARG B  75     -32.714  54.731  13.369  1.00 31.13           C
ATOM   4022  C   ARG B  75     -33.364  53.531  14.041  1.00 33.94           C
ATOM   4023  O   ARG B  75     -34.559  53.545  14.349  1.00 31.48           O
ATOM   4024  CB  ARG B  75     -32.046  55.629  14.423  1.00 29.74           C
ATOM   4025  CG  ARG B  75     -31.380  56.877  13.860  1.00 26.77           C
ATOM   4026  CD  ARG B  75     -30.911  57.797  14.978  1.00 31.80           C
ATOM   4027  NE  ARG B  75     -29.720  57.324  15.680  1.00 37.46           N
ATOM   4028  CZ  ARG B  75     -28.473  57.670  15.363  1.00 30.74           C
ATOM   4029  NH1 ARG B  75     -28.252  58.510  14.361  1.00 28.12           N
ATOM   4030  NH2 ARG B  75     -27.450  57.195  16.062  1.00 26.64           N
ATOM   4031  N   LEU B  76     -32.572  52.493  14.255  1.00 28.67           N
ATOM   4032  CA  LEU B  76     -32.997  51.285  14.938  1.00 25.79           C
ATOM   4033  C   LEU B  76     -32.143  51.088  16.179  1.00 30.37           C
ATOM   4034  O   LEU B  76     -31.055  51.665  16.287  1.00 32.99           O
ATOM   4035  CB  LEU B  76     -32.863  50.058  14.023  1.00 23.65           C
ATOM   4036  CG  LEU B  76     -33.652  50.092  12.717  1.00 20.68           C
ATOM   4037  CD1 LEU B  76     -33.263  48.911  11.850  1.00 23.16           C
ATOM   4038  CD2 LEU B  76     -35.143  50.095  12.990  1.00 19.31           C
ATOM   4039  N   PRO B  77     -32.605  50.296  17.143  1.00 28.63           N
ATOM   4040  CA  PRO B  77     -31.714  49.846  18.217  1.00 23.66           C
ATOM   4041  C   PRO B  77     -30.458  49.229  17.628  1.00 26.76           C
ATOM   4042  O   PRO B  77     -30.495  48.675  16.517  1.00 29.91           O
ATOM   4043  CB  PRO B  77     -32.559  48.809  18.968  1.00 24.00           C
ATOM   4044  CG  PRO B  77     -33.965  49.253  18.725  1.00 24.87           C
ATOM   4045  CD  PRO B  77     -33.989  49.823  17.334  1.00 24.20           C
ATOM   4046  N   PRO B  78     -29.324  49.336  18.323  1.00 28.17           N
ATOM   4047  CA  PRO B  78     -28.040  48.911  17.730  1.00 28.85           C
ATOM   4048  C   PRO B  78     -28.073  47.490  17.212  1.00 27.55           C
ATOM   4049  O   PRO B  78     -27.515  47.184  16.144  1.00 23.52           O
ATOM   4050  CB  PRO B  78     -27.072  49.039  18.914  1.00 23.01           C
ATOM   4051  CG  PRO B  78     -27.738  50.047  19.802  1.00 25.37           C
ATOM   4052  CD  PRO B  78     -29.176  49.773  19.719  1.00 28.72           C
ATOM   4053  N   THR B  79     -28.807  46.637  17.920  1.00 25.57           N
ATOM   4054  CA  THR B  79     -28.977  45.248  17.529  1.00 23.67           C
ATOM   4055  C   THR B  79     -29.636  45.154  16.157  1.00 24.27           C
ATOM   4056  O   THR B  79     -29.110  44.516  15.234  1.00 24.10           O
ATOM   4057  CB  THR B  79     -29.804  44.555  18.618  1.00 21.98           C
ATOM   4058  OG1 THR B  79     -29.095  44.617  19.863  1.00 18.13           O
ATOM   4059  CG2 THR B  79     -30.089  43.125  18.287  1.00 29.68           C
ATOM   4060  N   TYR B  80     -30.742  45.872  15.978  1.00 21.83           N
ATOM   4061  CA  TYR B  80     -31.515  45.759  14.751  1.00 20.82           C
ATOM   4062  C   TYR B  80     -30.883  46.556  13.623  1.00 22.01           C
ATOM   4063  O   TYR B  80     -31.044  46.197  12.450  1.00 19.19           O
ATOM   4064  CB  TYR B  80     -32.945  46.220  15.015  1.00 19.88           C
ATOM   4065  CG  TYR B  80     -33.724  45.227  15.849  1.00 21.55           C
ATOM   4066  CD1 TYR B  80     -33.850  45.398  17.221  1.00 19.11           C
ATOM   4067  CD2 TYR B  80     -34.319  44.111  15.269  1.00 19.54           C
ATOM   4068  CE1 TYR B  80     -34.552  44.493  17.990  1.00 17.09           C
ATOM   4069  CE2 TYR B  80     -35.023  43.201  16.033  1.00 18.19           C
ATOM   4070  CZ  TYR B  80     -35.136  43.399  17.390  1.00 17.38           C
ATOM   4071  OH  TYR B  80     -35.837  42.495  18.150  1.00 16.94           O
ATOM   4072  N   ALA B  81     -30.141  47.612  13.958  1.00 24.31           N
ATOM   4073  CA  ALA B  81     -29.366  48.318  12.946  1.00 23.54           C
ATOM   4074  C   ALA B  81     -28.300  47.405  12.354  1.00 21.06           C
ATOM   4075  O   ALA B  81     -28.157  47.307  11.126  1.00 20.68           O
ATOM   4076  CB  ALA B  81     -28.736  49.574  13.552  1.00 23.13           C
ATOM   4077  N   ALA B  82     -27.555  46.703  13.217  1.00 18.58           N
ATOM   4078  CA  ALA B  82     -26.572  45.748  12.715  1.00 20.93           C
ATOM   4079  C   ALA B  82     -27.253  44.649  11.911  1.00 19.67           C
ATOM   4080  O   ALA B  82     -26.749  44.231  10.859  1.00 17.95           O
ATOM   4081  CB  ALA B  82     -25.767  45.156  13.873  1.00 21.88           C
ATOM   4082  N   PHE B  83     -28.417  44.194  12.379  1.00 17.67           N
ATOM   4083  CA  PHE B  83     -29.180  43.172  11.669  1.00 17.71           C
ATOM   4084  C   PHE B  83     -29.493  43.602  10.237  1.00 16.18           C
ATOM   4085  O   PHE B  83     -29.149  42.905   9.271  1.00 14.96           O
ATOM   4086  CB  PHE B  83     -30.456  42.865  12.459  1.00 17.49           C
ATOM   4087  CG  PHE B  83     -31.431  41.979  11.743  1.00 15.23           C
ATOM   4088  CD1 PHE B  83     -31.158  40.638  11.545  1.00 15.82           C
ATOM   4089  CD2 PHE B  83     -32.658  42.477  11.334  1.00 15.29           C
ATOM   4090  CE1 PHE B  83     -32.072  39.820  10.904  1.00 16.36           C
ATOM   4091  CE2 PHE B  83     -33.577  41.665  10.701  1.00 16.00           C
ATOM   4092  CZ  PHE B  83     -33.285  40.337  10.485  1.00 14.86           C
ATOM   4093  N   VAL B  84     -30.121  44.770  10.080  1.00 16.78           N
ATOM   4094  CA  VAL B  84     -30.554  45.189   8.750  1.00 14.29           C
ATOM   4095  C   VAL B  84     -29.363  45.543   7.866  1.00 14.14           C
ATOM   4096  O   VAL B  84     -29.407  45.330   6.647  1.00 13.71           O
ATOM   4097  CB  VAL B  84     -31.563  46.352   8.847  1.00 13.16           C
ATOM   4098  CG1 VAL B  84     -32.766  45.938   9.681  1.00 15.07           C
ATOM   4099  CG2 VAL B  84     -30.911  47.588   9.436  1.00 12.53           C
ATOM   4100  N   ASN B  85     -28.267  46.043   8.443  1.00 14.04           N
ATOM   4101  CA  ASN B  85     -27.118  46.386   7.607  1.00 14.04           C
ATOM   4102  C   ASN B  85     -26.394  45.134   7.108  1.00 12.74           C
ATOM   4103  O   ASN B  85     -25.927  45.091   5.958  1.00 12.07           O
ATOM   4104  CB  ASN B  85     -26.180  47.318   8.377  1.00 17.65           C
ATOM   4105  CG  ASN B  85     -26.750  48.727   8.530  1.00 15.03           C
ATOM   4106  OD1 ASN B  85     -27.543  49.181   7.708  1.00 13.13           O
ATOM   4107  ND2 ASN B  85     -26.347  49.419   9.589  1.00 16.35           N
ATOM   4108  N   GLY B  86     -26.289  44.102   7.951  1.00 12.83           N
ATOM   4109  CA  GLY B  86     -25.762  42.833   7.474  1.00 11.65           C
ATOM   4110  C   GLY B  86     -26.650  42.213   6.412  1.00 11.21           C
ATOM   4111  O   GLY B  86     -26.164  41.643   5.426  1.00 12.85           O
ATOM   4112  N   VAL B  87     -27.969  42.331   6.590  1.00 11.95           N
ATOM   4113  CA  VAL B  87     -28.887  41.892   5.543  1.00 13.00           C
ATOM   4114  C   VAL B  87     -28.576  42.621   4.239  1.00 12.74           C
ATOM   4115  O   VAL B  87     -28.484  42.006   3.173  1.00 13.30           O
ATOM   4116  CB  VAL B  87     -30.350  42.102   5.978  1.00 11.89           C
ATOM   4117  CG1 VAL B  87     -31.283  41.903   4.797  1.00 11.23           C
ATOM   4118  CG2 VAL B  87     -30.717  41.135   7.091  1.00 12.68           C
ATOM   4119  N   ALA B  88     -28.373  43.940   4.316  1.00 11.33           N
ATOM   4120  CA  ALA B  88     -28.099  44.726   3.116  1.00  9.83           C
ATOM   4121  C   ALA B  88     -26.831  44.255   2.413  1.00 11.57           C
ATOM   4122  O   ALA B  88     -26.814  44.098   1.187  1.00 15.53           O
ATOM   4123  CB  ALA B  88     -27.999  46.209   3.471  1.00  9.18           C
ATOM   4124  N   VAL B  89     -25.752  44.030   3.169  1.00 10.68           N
ATOM   4125  CA  VAL B  89     -24.507  43.613   2.518  1.00  9.96           C
ATOM   4126  C   VAL B  89     -24.663  42.230   1.892  1.00 11.34           C
ATOM   4127  O   VAL B  89     -24.092  41.953   0.829  1.00 10.13           O
ATOM   4128  CB  VAL B  89     -23.302  43.668   3.478  1.00 10.49           C
ATOM   4129  CG1 VAL B  89     -23.063  45.084   3.979  1.00 10.66           C
ATOM   4130  CG2 VAL B  89     -23.437  42.671   4.619  1.00 12.48           C
ATOM   4131  N   HIS B  90     -25.434  41.340   2.522  1.00 12.63           N
ATOM   4132  CA  HIS B  90     -25.572  39.990   1.989  1.00 12.43           C
ATOM   4133  C   HIS B  90     -26.868  39.811   1.190  1.00 12.59           C
ATOM   4134  O   HIS B  90     -27.171  38.693   0.762  1.00 11.42           O
ATOM   4135  CB  HIS B  90     -25.500  38.971   3.134  1.00 11.22           C
ATOM   4136  CG  HIS B  90     -25.181  37.570   2.697  1.00 13.08           C
ATOM   4137  ND1 HIS B  90     -24.087  37.264   1.914  1.00 12.32           N
ATOM   4138  CD2 HIS B  90     -25.797  36.393   2.958  1.00 11.40           C
ATOM   4139  CE1 HIS B  90     -24.052  35.960   1.699  1.00 11.20           C
ATOM   4140  NE2 HIS B  90     -25.079  35.409   2.321  1.00 10.47           N
ATOM   4141  N   SER B  91     -27.604  40.901   0.937  1.00 12.75           N
ATOM   4142  CA  SER B  91     -28.896  40.835   0.263  1.00 11.47           C
ATOM   4143  C   SER B  91     -28.781  40.380  -1.182  1.00 12.02           C
ATOM   4144  O   SER B  91     -29.751  39.844  -1.731  1.00 13.74           O
ATOM   4145  CB  SER B  91     -29.593  42.197   0.315  1.00 14.75           C
ATOM   4146  OG  SER B  91     -28.862  43.166  -0.417  1.00 12.52           O
ATOM   4147  N   MET B  92     -27.621  40.576  -1.804  1.00 13.99           N
ATOM   4148  CA  MET B  92     -27.411  40.250  -3.207  1.00 11.57           C
ATOM   4149  C   MET B  92     -26.264  39.266  -3.388  1.00 11.45           C
ATOM   4150  O   MET B  92     -25.761  39.103  -4.503  1.00 11.57           O
ATOM   4151  CB  MET B  92     -27.143  41.538  -3.983  1.00  9.01           C
ATOM   4152  CG  MET B  92     -28.311  42.501  -3.949  1.00  7.90           C
ATOM   4153  SD  MET B  92     -27.903  44.079  -4.708  1.00  6.81           S
ATOM   4154  CE  MET B  92     -27.726  43.602  -6.425  1.00 12.98           C
ATOM   4155  N   ASP B  93     -25.861  38.597  -2.305  1.00 12.47           N
ATOM   4156  CA  ASP B  93     -24.764  37.634  -2.311  1.00 12.51           C
ATOM   4157  C   ASP B  93     -23.541  38.238  -2.994  1.00 11.09           C
ATOM   4158  O   ASP B  93     -22.888  37.615  -3.833  1.00 10.94           O
ATOM   4159  CB  ASP B  93     -25.180  36.327  -2.977  1.00 13.78           C
ATOM   4160  CG  ASP B  93     -24.310  35.167  -2.554  1.00 14.21           C
ATOM   4161  OD1 ASP B  93     -23.975  35.090  -1.354  1.00 13.73           O
ATOM   4162  OD2 ASP B  93     -23.945  34.343  -3.418  1.00 13.84           O
ATOM   4163  N   PHE B  94     -23.241  39.482  -2.622  1.00 10.99           N
ATOM   4164  CA  PHE B  94     -22.335  40.328  -3.380  1.00  9.96           C
ATOM   4165  C   PHE B  94     -21.135  40.759  -2.541  1.00 10.14           C
ATOM   4166  O   PHE B  94     -20.206  41.378  -3.075  1.00  8.77           O
ATOM   4167  CB  PHE B  94     -23.122  41.545  -3.909  1.00 11.26           C
ATOM   4168  CG  PHE B  94     -22.434  42.312  -5.016  1.00 11.78           C
ATOM   4169  CD1 PHE B  94     -21.512  41.690  -5.843  1.00 12.23           C
ATOM   4170  CD2 PHE B  94     -22.774  43.634  -5.282  1.00 10.49           C
ATOM   4171  CE1 PHE B  94     -20.900  42.384  -6.874  1.00 11.90           C
ATOM   4172  CE2 PHE B  94     -22.167  44.331  -6.320  1.00  8.90           C
ATOM   4173  CZ  PHE B  94     -21.230  43.703  -7.113  1.00 10.62           C
ATOM   4174  N   ASP B  95     -21.120  40.429  -1.249  1.00 13.89           N
ATOM   4175  CA  ASP B  95     -20.023  40.755  -0.347  1.00 14.45           C
ATOM   4176  C   ASP B  95     -18.863  39.764  -0.519  1.00 15.26           C
ATOM   4177  O   ASP B  95     -18.895  38.870  -1.369  1.00 16.04           O
ATOM   4178  CB  ASP B  95     -20.537  40.858   1.092  1.00 11.32           C
ATOM   4179  CG  ASP B  95     -21.146  39.566   1.599  1.00 12.15           C
ATOM   4180  OD1 ASP B  95     -21.016  38.523   0.925  1.00 12.02           O
ATOM   4181  OD2 ASP B  95     -21.777  39.603   2.677  1.00 14.29           O
ATOM   4182  N   ASP B  96     -17.816  39.926   0.294  1.00 11.40           N
ATOM   4183  CA  ASP B  96     -16.586  39.180   0.065  1.00 10.51           C
ATOM   4184  C   ASP B  96     -16.698  37.718   0.506  1.00 10.63           C
ATOM   4185  O   ASP B  96     -17.636  37.304   1.193  1.00 10.00           O
ATOM   4186  CB  ASP B  96     -15.409  39.864   0.767  1.00 10.64           C
ATOM   4187  CG  ASP B  96     -15.609  39.997   2.271  1.00 11.35           C
ATOM   4188  OD1 ASP B  96     -16.517  39.344   2.824  1.00 13.81           O
ATOM   4189  OD2 ASP B  96     -14.833  40.747   2.907  1.00 10.52           O
ATOM   4190  N   THR B  97     -15.698  36.936   0.085  1.00 11.39           N
ATOM   4191  CA  THR B  97     -15.584  35.507   0.346  1.00 10.98           C
ATOM   4192  C   THR B  97     -14.164  35.212   0.803  1.00 12.04           C
ATOM   4193  O   THR B  97     -13.209  35.805   0.292  1.00 14.15           O
ATOM   4194  CB  THR B  97     -15.912  34.675  -0.910  1.00 10.17           C
ATOM   4195  OG1 THR B  97     -17.230  34.998  -1.369  1.00 11.66           O
ATOM   4196  CG2 THR B  97     -15.845  33.187  -0.610  1.00  8.31           C
ATOM   4197  N   TRP B  98     -14.025  34.299   1.762  1.00 12.36           N
ATOM   4198  CA  TRP B  98     -12.740  33.982   2.373  1.00 11.85           C
ATOM   4199  C   TRP B  98     -12.511  32.476   2.332  1.00 10.82           C
ATOM   4200  O   TRP B  98     -13.356  31.709   1.866  1.00 10.64           O
ATOM   4201  CB  TRP B  98     -12.700  34.529   3.806  1.00 12.95           C
ATOM   4202  CG  TRP B  98     -11.341  34.681   4.416  1.00 13.88           C
ATOM   4203  CD1 TRP B  98     -10.160  34.912   3.766  1.00 13.39           C
ATOM   4204  CD2 TRP B  98     -11.036  34.695   5.817  1.00 13.66           C
ATOM   4205  NE1 TRP B  98      -9.134  35.026   4.676  1.00 11.93           N
ATOM   4206  CE2 TRP B  98      -9.647  34.900   5.941  1.00 12.62           C
ATOM   4207  CE3 TRP B  98     -11.803  34.535   6.978  1.00 12.19           C
ATOM   4208  CZ2 TRP B  98      -9.008  34.949   7.176  1.00 12.36           C
ATOM   4209  CZ3 TRP B  98     -11.168  34.584   8.202  1.00 12.62           C
ATOM   4210  CH2 TRP B  98      -9.783  34.789   8.293  1.00 13.62           C
ATOM   4211  N   HIS B  99     -11.338  32.056   2.800  1.00 11.08           N
ATOM   4212  CA  HIS B  99     -10.979  30.650   2.845  1.00 11.21           C
ATOM   4213  C   HIS B  99     -10.380  30.343   4.213  1.00 11.29           C
ATOM   4214  O   HIS B  99      -9.439  31.032   4.640  1.00 12.50           O
ATOM   4215  CB  HIS B  99      -9.985  30.306   1.724  1.00  9.89           C
ATOM   4216  CG  HIS B  99      -9.639  28.852   1.649  1.00  8.93           C
ATOM   4217  ND1 HIS B  99     -10.509  27.903   1.158  1.00  8.20           N
ATOM   4218  CD2 HIS B  99      -8.514  28.186   2.002  1.00  8.54           C
ATOM   4219  CE1 HIS B  99      -9.936  26.714   1.213  1.00  8.12           C
ATOM   4220  NE2 HIS B  99      -8.725  26.858   1.722  1.00  8.58           N
ATOM   4221  N   PRO B 100     -10.889  29.333   4.945  1.00 10.55           N
ATOM   4222  CA  PRO B 100     -12.031  28.442   4.682  1.00 11.31           C
ATOM   4223  C   PRO B 100     -13.356  29.174   4.419  1.00 15.76           C
ATOM   4224  O   PRO B 100     -13.486  30.351   4.750  1.00 16.38           O
ATOM   4225  CB  PRO B 100     -12.120  27.603   5.964  1.00 13.58           C
ATOM   4226  CG  PRO B 100     -10.751  27.648   6.536  1.00 11.08           C
ATOM   4227  CD  PRO B 100     -10.230  29.004   6.221  1.00  9.25           C
ATOM   4228  N   ALA B 101     -14.313  28.470   3.814  1.00 19.02           N
ATOM   4229  CA  ALA B 101     -15.511  29.091   3.251  1.00 15.63           C
ATOM   4230  C   ALA B 101     -16.313  29.867   4.291  1.00 13.80           C
ATOM   4231  O   ALA B 101     -16.787  29.287   5.273  1.00 13.68           O
ATOM   4232  CB  ALA B 101     -16.384  28.011   2.617  1.00 13.29           C
ATOM   4233  N   THR B 102     -16.480  31.171   4.054  1.00 10.27           N
ATOM   4234  CA  THR B 102     -17.370  32.037   4.827  1.00 10.99           C
ATOM   4235  C   THR B 102     -17.446  33.382   4.110  1.00 11.79           C
ATOM   4236  O   THR B 102     -16.798  33.592   3.080  1.00 11.00           O
ATOM   4237  CB  THR B 102     -16.889  32.224   6.267  1.00 14.26           C
ATOM   4238  OG1 THR B 102     -17.921  32.857   7.034  1.00 12.51           O
ATOM   4239  CG2 THR B 102     -15.651  33.109   6.295  1.00 15.37           C
ATOM   4240  N   HIS B 103     -18.213  34.310   4.694  1.00 14.63           N
ATOM   4241  CA  HIS B 103     -18.368  35.677   4.189  1.00 12.63           C
ATOM   4242  C   HIS B 103     -18.083  36.596   5.369  1.00 12.98           C
ATOM   4243  O   HIS B 103     -19.010  37.123   5.999  1.00 14.03           O
ATOM   4244  CB  HIS B 103     -19.762  35.918   3.605  1.00 11.77           C
ATOM   4245  CG  HIS B 103     -20.074  35.075   2.406  1.00 10.39           C
ATOM   4246  ND1 HIS B 103     -19.506  35.295   1.170  1.00 11.02           N
ATOM   4247  CD2 HIS B 103     -20.904  34.016   2.254  1.00 13.67           C
ATOM   4248  CE1 HIS B 103     -19.969  34.406   0.309  1.00 12.63           C
ATOM   4249  NE2 HIS B 103     -20.820  33.619   0.941  1.00 17.51           N
ATOM   4250  N   PRO B 104     -16.801  36.805   5.701  1.00 13.02           N
ATOM   4251  CA  PRO B 104     -16.453  37.252   7.062  1.00 14.03           C
ATOM   4252  C   PRO B 104     -16.693  38.725   7.365  1.00 12.94           C
ATOM   4253  O   PRO B 104     -16.820  39.068   8.550  1.00  9.28           O
ATOM   4254  CB  PRO B 104     -14.959  36.924   7.154  1.00 12.02           C
ATOM   4255  CG  PRO B 104     -14.478  37.092   5.749  1.00 11.47           C
ATOM   4256  CD  PRO B 104     -15.610  36.664   4.846  1.00 11.20           C
ATOM   4257  N   SER B 105     -16.769  39.604   6.362  1.00 12.45           N
ATOM   4258  CA  SER B 105     -16.861  41.032   6.657  1.00 12.14           C
ATOM   4259  C   SER B 105     -18.275  41.446   7.045  1.00 10.30           C
ATOM   4260  O   SER B 105     -18.452  42.297   7.924  1.00 11.36           O
ATOM   4261  CB  SER B 105     -16.384  41.851   5.458  1.00 14.31           C
ATOM   4262  OG  SER B 105     -15.007  41.651   5.206  1.00 12.52           O
ATOM   4263  N   GLY B 106     -19.287  40.873   6.392  1.00  9.12           N
ATOM   4264  CA  GLY B 106     -20.658  41.272   6.660  1.00  8.56           C
ATOM   4265  C   GLY B 106     -21.093  41.058   8.097  1.00 10.17           C
ATOM   4266  O   GLY B 106     -21.975  41.764   8.590  1.00 12.61           O
ATOM   4267  N   ALA B 107     -20.501  40.078   8.784  1.00  9.28           N
ATOM   4268  CA  ALA B 107     -20.916  39.760  10.147  1.00 10.93           C
ATOM   4269  C   ALA B 107     -20.253  40.626  11.217  1.00  9.59           C
ATOM   4270  O   ALA B 107     -20.648  40.543  12.384  1.00  9.08           O
ATOM   4271  CB  ALA B 107     -20.632  38.284  10.443  1.00  9.63           C
ATOM   4272  N   VAL B 108     -19.272  41.453  10.859  1.00 11.07           N
ATOM   4273  CA  VAL B 108     -18.475  42.205  11.821  1.00 11.76           C
ATOM   4274  C   VAL B 108     -18.678  43.709  11.671  1.00 14.95           C
ATOM   4275  O   VAL B 108     -18.984  44.405  12.646  1.00 15.18           O
ATOM   4276  CB  VAL B 108     -16.977  41.842  11.713  1.00 10.86           C
ATOM   4277  CG1 VAL B 108     -16.147  42.709  12.642  1.00 11.59           C
ATOM   4278  CG2 VAL B 108     -16.776  40.375  12.031  1.00  9.93           C
ATOM   4279  N   LEU B 109     -18.492  44.233  10.456  1.00 12.51           N
ATOM   4280  CA  LEU B 109     -18.535  45.682  10.255  1.00 14.75           C
ATOM   4281  C   LEU B 109     -19.831  46.324  10.743  1.00 16.24           C
ATOM   4282  O   LEU B 109     -19.752  47.334  11.468  1.00 16.62           O
ATOM   4283  CB  LEU B 109     -18.265  46.006   8.780  1.00 12.95           C
ATOM   4284  CG  LEU B 109     -18.332  47.493   8.411  1.00 11.71           C
ATOM   4285  CD1 LEU B 109     -17.239  48.261   9.143  1.00  8.30           C
ATOM   4286  CD2 LEU B 109     -18.226  47.707   6.908  1.00 12.66           C
ATOM   4287  N   PRO B 110     -21.028  45.822  10.409  1.00 14.87           N
ATOM   4288  CA  PRO B 110     -22.239  46.477  10.927  1.00 15.67           C
ATOM   4289  C   PRO B 110     -22.287  46.503  12.442  1.00 17.10           C
ATOM   4290  O   PRO B 110     -22.769  47.487  13.020  1.00 20.45           O
ATOM   4291  CB  PRO B 110     -23.379  45.639  10.323  1.00 14.79           C
ATOM   4292  CG  PRO B 110     -22.788  45.020   9.108  1.00 13.20           C
ATOM   4293  CD  PRO B 110     -21.368  44.718   9.491  1.00 12.73           C
ATOM   4294  N   VAL B 111     -21.695  45.502  13.098  1.00 15.71           N
ATOM   4295  CA  VAL B 111     -21.725  45.430  14.556  1.00 18.47           C
ATOM   4296  C   VAL B 111     -20.884  46.548  15.142  1.00 19.67           C
ATOM   4297  O   VAL B 111     -21.312  47.273  16.047  1.00 20.13           O
ATOM   4298  CB  VAL B 111     -21.215  44.057  15.036  1.00 16.45           C
ATOM   4299  CG1 VAL B 111     -21.145  43.994  16.568  1.00 11.69           C
ATOM   4300  CG2 VAL B 111     -22.069  42.955  14.485  1.00 16.67           C
ATOM   4301  N   LEU B 112     -19.669  46.699  14.625  1.00 18.66           N
ATOM   4302  CA  LEU B 112     -18.769  47.722  15.128  1.00 19.25           C
ATOM   4303  C   LEU B 112     -19.303  49.115  14.821  1.00 20.06           C
ATOM   4304  O   LEU B 112     -19.142  50.034  15.627  1.00 20.70           O
ATOM   4305  CB  LEU B 112     -17.385  47.510  14.530  1.00 18.81           C
ATOM   4306  CG  LEU B 112     -16.752  46.178  14.943  1.00 17.69           C
ATOM   4307  CD1 LEU B 112     -15.424  45.963  14.237  1.00 18.56           C
ATOM   4308  CD2 LEU B 112     -16.616  46.040  16.448  1.00 13.53           C
ATOM   4309  N   THR B 113     -19.937  49.294  13.658  1.00 23.14           N
ATOM   4310  CA  THR B 113     -20.552  50.580  13.331  1.00 19.14           C
ATOM   4311  C   THR B 113     -21.645  50.922  14.336  1.00 18.11           C
ATOM   4312  O   THR B 113     -21.663  52.017  14.925  1.00 19.64           O
ATOM   4313  CB  THR B 113     -21.124  50.532  11.912  1.00 21.28           C
ATOM   4314  OG1 THR B 113     -20.071  50.277  10.974  1.00 17.81           O
ATOM   4315  CG2 THR B 113     -21.806  51.842  11.563  1.00 28.42           C
ATOM   4316  N   ALA B 114     -22.573  49.982  14.540  1.00 22.68           N
ATOM   4317  CA  ALA B 114     -23.665  50.196  15.479  1.00 24.27           C
ATOM   4318  C   ALA B 114     -23.140  50.460  16.881  1.00 22.13           C
ATOM   4319  O   ALA B 114     -23.712  51.267  17.617  1.00 22.69           O
ATOM   4320  CB  ALA B 114     -24.609  48.994  15.474  1.00 21.60           C
ATOM   4321  N   LEU B 115     -22.057  49.784  17.275  1.00 21.52           N
ATOM   4322  CA  LEU B 115     -21.492  50.006  18.602  1.00 18.74           C
ATOM   4323  C   LEU B 115     -20.820  51.371  18.702  1.00 19.65           C
ATOM   4324  O   LEU B 115     -20.937  52.049  19.728  1.00 22.95           O
ATOM   4325  CB  LEU B 115     -20.511  48.887  18.942  1.00 17.31           C
ATOM   4326  CG  LEU B 115     -21.171  47.519  19.125  1.00 18.71           C
ATOM   4327  CD1 LEU B 115     -20.120  46.439  19.291  1.00 21.59           C
ATOM   4328  CD2 LEU B 115     -22.136  47.526  20.299  1.00 14.55           C
ATOM   4329  N   SER B 116     -20.118  51.794  17.645  1.00 25.35           N
ATOM   4330  CA  SER B 116     -19.464  53.099  17.651  1.00 26.32           C
ATOM   4331  C   SER B 116     -20.476  54.221  17.792  1.00 19.87           C
ATOM   4332  O   SER B 116     -20.186  55.243  18.423  1.00 19.30           O
ATOM   4333  CB  SER B 116     -18.637  53.281  16.378  1.00 24.67           C
ATOM   4334  OG  SER B 116     -17.976  54.533  16.368  1.00 21.26           O
ATOM   4335  N   GLU B 117     -21.665  54.047  17.222  1.00 20.11           N
ATOM   4336  CA  GLU B 117     -22.692  55.065  17.425  1.00 18.16           C
ATOM   4337  C   GLU B 117     -23.395  54.897  18.769  1.00 22.35           C
ATOM   4338  O   GLU B 117     -23.596  55.871  19.504  1.00 21.56           O
ATOM   4339  CB  GLU B 117     -23.708  55.046  16.286  1.00 17.97           C
ATOM   4340  CG  GLU B 117     -23.141  55.479  14.954  1.00 20.77           C
ATOM   4341  CD  GLU B 117     -24.187  55.467  13.853  1.00 22.22           C
ATOM   4342  OE1 GLU B 117     -25.231  54.808  14.031  1.00 23.06           O
ATOM   4343  OE2 GLU B 117     -23.977  56.129  12.814  1.00 26.07           O
ATOM   4344  N   ALA B 118     -23.783  53.667  19.094  1.00 24.22           N
ATOM   4345  CA  ALA B 118     -24.659  53.412  20.228  1.00 22.91           C
ATOM   4346  C   ALA B 118     -23.947  53.551  21.566  1.00 23.12           C
ATOM   4347  O   ALA B 118     -24.501  54.127  22.506  1.00 26.12           O
ATOM   4348  CB  ALA B 118     -25.237  52.015  20.100  1.00 20.77           C
ATOM   4349  N   LEU B 119     -22.732  53.024  21.689  1.00 23.42           N
ATOM   4350  CA  LEU B 119     -22.040  52.963  22.977  1.00 30.11           C
ATOM   4351  C   LEU B 119     -20.692  53.658  22.862  1.00 39.15           C
ATOM   4352  O   LEU B 119     -19.636  53.013  22.923  1.00 34.57           O
ATOM   4353  CB  LEU B 119     -21.861  51.516  23.441  1.00 26.72           C
ATOM   4354  CG  LEU B 119     -23.118  50.684  23.682  1.00 20.50           C
ATOM   4355  CD1 LEU B 119     -22.756  49.227  23.930  1.00 20.71           C
ATOM   4356  CD2 LEU B 119     -23.905  51.243  24.851  1.00 18.40           C
ATOM   4357  N   PRO B 120     -20.692  54.984  22.695  1.00 40.57           N
ATOM   4358  CA  PRO B 120     -19.421  55.709  22.616  1.00 42.28           C
ATOM   4359  C   PRO B 120     -18.653  55.609  23.921  1.00 41.75           C
ATOM   4360  O   PRO B 120     -19.224  55.695  25.012  1.00 41.69           O
ATOM   4361  CB  PRO B 120     -19.848  57.151  22.324  1.00 36.75           C
ATOM   4362  CG  PRO B 120     -21.233  57.246  22.822  1.00 30.90           C
ATOM   4363  CD  PRO B 120     -21.845  55.897  22.602  1.00 28.07           C
ATOM   4364  N   GLN B 121     -17.349  55.418  23.804  1.00 43.24           N
ATOM   4365  CA  GLN B 121     -16.544  55.399  25.007  1.00 49.73           C
ATOM   4366  C   GLN B 121     -16.266  56.830  25.459  1.00 49.77           C
ATOM   4367  O   GLN B 121     -16.400  57.788  24.687  1.00 44.92           O
ATOM   4368  CB  GLN B 121     -15.231  54.646  24.769  1.00 41.11           C
ATOM   4369  CG  GLN B 121     -15.341  53.146  24.419  1.00 34.70           C
ATOM   4370  CD  GLN B 121     -16.233  52.323  25.357  1.00 46.21           C
ATOM   4371  OE1 GLN B 121     -17.453  52.509  25.416  1.00 42.06           O
ATOM   4372  NE2 GLN B 121     -15.617  51.399  26.092  1.00 44.48           N
ATOM   4373  N   THR B 122     -15.899  56.973  26.736  1.00 55.35           N
ATOM   4374  CA  THR B 122     -15.456  58.278  27.220  1.00 60.41           C
ATOM   4375  C   THR B 122     -14.265  58.787  26.422  1.00 54.86           C
ATOM   4376  O   THR B 122     -14.265  59.974  26.051  1.00 53.73           O
ATOM   4377  CB  THR B 122     -15.156  58.219  28.723  1.00 59.04           C
ATOM   4378  OG1 THR B 122     -16.368  57.985  29.447  1.00 54.44           O
ATOM   4379  CG2 THR B 122     -14.561  59.530  29.179  1.00 55.28           C
ATOM   4380  N   PRO B 123     -13.236  57.986  26.119  1.00 51.46           N
ATOM   4381  CA  PRO B 123     -12.309  58.395  25.055  1.00 49.28           C
ATOM   4382  C   PRO B 123     -12.920  58.069  23.700  1.00 57.48           C
ATOM   4383  O   PRO B 123     -13.460  56.979  23.500  1.00 59.72           O
ATOM   4384  CB  PRO B 123     -11.050  57.555  25.314  1.00 37.92           C
ATOM   4385  CG  PRO B 123     -11.261  56.903  26.633  1.00 46.12           C
ATOM   4386  CD  PRO B 123     -12.744  56.768  26.786  1.00 43.74           C
ATOM   4387  N   LYS B 124     -12.845  59.026  22.775  1.00 53.86           N
ATOM   4388  CA  LYS B 124     -13.406  58.836  21.443  1.00 40.23           C
ATOM   4389  C   LYS B 124     -12.866  57.567  20.799  1.00 33.06           C
ATOM   4390  O   LYS B 124     -11.712  57.186  21.011  1.00 35.39           O
ATOM   4391  CB  LYS B 124     -13.114  60.042  20.547  1.00 41.26           C
ATOM   4392  CG  LYS B 124     -13.830  61.327  20.947  1.00 47.05           C
ATOM   4393  CD  LYS B 124     -13.492  62.478  20.007  1.00 56.09           C
ATOM   4394  CE  LYS B 124     -14.282  63.748  20.327  1.00 61.65           C
ATOM   4395  NZ  LYS B 124     -13.943  64.356  21.644  1.00 71.68           N
ATOM   4396  N   PHE B 125     -13.723  56.899  20.032  1.00 27.97           N
ATOM   4397  CA  PHE B 125     -13.303  55.719  19.292  1.00 24.25           C
ATOM   4398  C   PHE B 125     -12.450  56.144  18.104  1.00 21.96           C
ATOM   4399  O   PHE B 125     -12.770  57.107  17.401  1.00 25.89           O
ATOM   4400  CB  PHE B 125     -14.525  54.952  18.785  1.00 30.53           C
ATOM   4401  CG  PHE B 125     -15.023  53.883  19.715  1.00 31.43           C
ATOM   4402  CD1 PHE B 125     -16.362  53.846  20.072  1.00 28.50           C
ATOM   4403  CD2 PHE B 125     -14.179  52.894  20.196  1.00 28.01           C
ATOM   4404  CE1 PHE B 125     -16.847  52.865  20.912  1.00 25.99           C
ATOM   4405  CE2 PHE B 125     -14.666  51.901  21.040  1.00 25.02           C
ATOM   4406  CZ  PHE B 125     -16.000  51.889  21.393  1.00 21.27           C
ATOM   4407  N   SER B 126     -11.352  55.431  17.885  1.00 18.66           N
ATOM   4408  CA  SER B 126     -10.436  55.744  16.800  1.00 19.15           C
ATOM   4409  C   SER B 126     -10.551  54.716  15.680  1.00 20.09           C
ATOM   4410  O   SER B 126     -11.009  53.586  15.881  1.00 20.47           O
ATOM   4411  CB  SER B 126      -8.991  55.799  17.303  1.00 16.69           C
ATOM   4412  OG  SER B 126      -8.547  54.524  17.738  1.00 16.36           O
ATOM   4413  N   GLY B 127     -10.128  55.133  14.484  1.00 18.58           N
ATOM   4414  CA  GLY B 127     -10.086  54.216  13.359  1.00 16.16           C
ATOM   4415  C   GLY B 127      -9.262  52.979  13.639  1.00 15.76           C
ATOM   4416  O   GLY B 127      -9.574  51.893  13.143  1.00 16.03           O
ATOM   4417  N   LEU B 128      -8.206  53.118  14.449  1.00 15.31           N
ATOM   4418  CA  LEU B 128      -7.410  51.954  14.815  1.00 14.72           C
ATOM   4419  C   LEU B 128      -8.179  51.026  15.740  1.00 14.14           C
ATOM   4420  O   LEU B 128      -7.975  49.810  15.694  1.00 14.73           O
ATOM   4421  CB  LEU B 128      -6.092  52.385  15.460  1.00 13.68           C
ATOM   4422  CG  LEU B 128      -5.131  53.049  14.472  1.00 14.45           C
ATOM   4423  CD1 LEU B 128      -3.934  53.652  15.181  1.00 10.41           C
ATOM   4424  CD2 LEU B 128      -4.693  52.050  13.405  1.00 14.49           C
ATOM   4425  N   ASP B 129      -9.096  51.564  16.549  1.00 14.69           N
ATOM   4426  CA  ASP B 129      -9.904  50.697  17.402  1.00 15.17           C
ATOM   4427  C   ASP B 129     -10.894  49.905  16.569  1.00 15.19           C
ATOM   4428  O   ASP B 129     -11.106  48.705  16.801  1.00 16.50           O
ATOM   4429  CB  ASP B 129     -10.651  51.529  18.442  1.00 13.20           C
ATOM   4430  CG  ASP B 129      -9.718  52.220  19.392  1.00 13.04           C
ATOM   4431  OD1 ASP B 129      -8.876  51.528  19.999  1.00 15.66           O
ATOM   4432  OD2 ASP B 129      -9.816  53.457  19.525  1.00 13.54           O
ATOM   4433  N   LEU B 130     -11.472  50.560  15.564  1.00 13.16           N
ATOM   4434  CA  LEU B 130     -12.367  49.882  14.642  1.00 13.14           C
ATOM   4435  C   LEU B 130     -11.624  48.796  13.882  1.00 15.00           C
ATOM   4436  O   LEU B 130     -12.112  47.668  13.758  1.00 15.46           O
ATOM   4437  CB  LEU B 130     -12.976  50.902  13.683  1.00 13.22           C
ATOM   4438  CG  LEU B 130     -13.954  50.356  12.652  1.00 12.72           C
ATOM   4439  CD1 LEU B 130     -15.118  49.745  13.364  1.00 13.58           C
ATOM   4440  CD2 LEU B 130     -14.419  51.472  11.735  1.00 17.65           C
ATOM   4441  N   LEU B 131     -10.423  49.116  13.384  1.00 15.46           N
ATOM   4442  CA  LEU B 131      -9.631  48.126  12.658  1.00 13.52           C
ATOM   4443  C   LEU B 131      -9.234  46.964  13.556  1.00 15.69           C
ATOM   4444  O   LEU B 131      -9.245  45.806  13.124  1.00 15.06           O
ATOM   4445  CB  LEU B 131      -8.385  48.774  12.057  1.00 11.47           C
ATOM   4446  CG  LEU B 131      -8.607  49.675  10.846  1.00 15.25           C
ATOM   4447  CD1 LEU B 131      -7.358  50.487  10.544  1.00 15.48           C
ATOM   4448  CD2 LEU B 131      -9.007  48.829   9.650  1.00 13.86           C
ATOM   4449  N   LEU B 132      -8.880  47.250  14.811  1.00 15.26           N
ATOM   4450  CA  LEU B 132      -8.486  46.188  15.727  1.00 12.27           C
ATOM   4451  C   LEU B 132      -9.650  45.244  15.998  1.00 13.96           C
ATOM   4452  O   LEU B 132      -9.511  44.024  15.871  1.00 13.77           O
ATOM   4453  CB  LEU B 132      -7.946  46.785  17.027  1.00 11.73           C
ATOM   4454  CG  LEU B 132      -7.545  45.778  18.110  1.00 14.76           C
ATOM   4455  CD1 LEU B 132      -6.418  44.872  17.644  1.00 13.86           C
ATOM   4456  CD2 LEU B 132      -7.146  46.500  19.387  1.00 19.45           C
ATOM   4457  N   ALA B 133     -10.812  45.790  16.368  1.00 16.37           N
ATOM   4458  CA  ALA B 133     -11.967  44.931  16.620  1.00 14.66           C
ATOM   4459  C   ALA B 133     -12.374  44.170  15.359  1.00 14.46           C
ATOM   4460  O   ALA B 133     -12.740  42.986  15.424  1.00 16.39           O
ATOM   4461  CB  ALA B 133     -13.128  45.766  17.160  1.00 14.38           C
ATOM   4462  N   PHE B 134     -12.295  44.829  14.197  1.00 12.97           N
ATOM   4463  CA  PHE B 134     -12.630  44.182  12.934  1.00 13.33           C
ATOM   4464  C   PHE B 134     -11.726  42.983  12.683  1.00 12.31           C
ATOM   4465  O   PHE B 134     -12.201  41.881  12.380  1.00 12.38           O
ATOM   4466  CB  PHE B 134     -12.514  45.200  11.796  1.00 14.20           C
ATOM   4467  CG  PHE B 134     -12.876  44.656  10.439  1.00 13.29           C
ATOM   4468  CD1 PHE B 134     -14.203  44.523  10.061  1.00 11.73           C
ATOM   4469  CD2 PHE B 134     -11.890  44.291   9.536  1.00 13.33           C
ATOM   4470  CE1 PHE B 134     -14.538  44.030   8.812  1.00 11.35           C
ATOM   4471  CE2 PHE B 134     -12.218  43.797   8.287  1.00 11.52           C
ATOM   4472  CZ  PHE B 134     -13.545  43.665   7.926  1.00 11.47           C
ATOM   4473  N   ASN B 135     -10.412  43.185  12.809  1.00 12.26           N
ATOM   4474  CA  ASN B 135      -9.464  42.101  12.588  1.00 14.76           C
ATOM   4475  C   ASN B 135      -9.577  41.021  13.653  1.00 12.24           C
ATOM   4476  O   ASN B 135      -9.317  39.853  13.365  1.00 12.81           O
ATOM   4477  CB  ASN B 135      -8.038  42.650  12.524  1.00 14.94           C
ATOM   4478  CG  ASN B 135      -7.734  43.311  11.195  1.00 13.27           C
ATOM   4479  OD1 ASN B 135      -7.426  42.635  10.212  1.00 14.73           O
ATOM   4480  ND2 ASN B 135      -7.841  44.635  11.150  1.00 10.76           N
ATOM   4481  N   VAL B 136      -9.974  41.371  14.876  1.00 11.83           N
ATOM   4482  CA  VAL B 136     -10.188  40.334  15.881  1.00 12.88           C
ATOM   4483  C   VAL B 136     -11.354  39.441  15.482  1.00 13.52           C
ATOM   4484  O   VAL B 136     -11.265  38.213  15.575  1.00 13.84           O
ATOM   4485  CB  VAL B 136     -10.390  40.952  17.278  1.00 12.16           C
ATOM   4486  CG1 VAL B 136     -10.845  39.891  18.269  1.00 10.99           C
ATOM   4487  CG2 VAL B 136      -9.093  41.573  17.769  1.00 12.43           C
ATOM   4488  N   GLY B 137     -12.460  40.033  15.022  1.00 13.50           N
ATOM   4489  CA  GLY B 137     -13.569  39.212  14.551  1.00 11.45           C
ATOM   4490  C   GLY B 137     -13.188  38.357  13.356  1.00 13.12           C
ATOM   4491  O   GLY B 137     -13.499  37.157  13.306  1.00 15.16           O
ATOM   4492  N   ILE B 138     -12.479  38.958  12.393  1.00 12.53           N
ATOM   4493  CA  ILE B 138     -12.057  38.243  11.190  1.00 11.09           C
ATOM   4494  C   ILE B 138     -11.116  37.105  11.556  1.00 11.93           C
ATOM   4495  O   ILE B 138     -11.137  36.040  10.931  1.00 10.83           O
ATOM   4496  CB  ILE B 138     -11.406  39.217  10.189  1.00 13.55           C
ATOM   4497  CG1 ILE B 138     -12.403  40.281   9.727  1.00 14.06           C
ATOM   4498  CG2 ILE B 138     -10.863  38.476   8.982  1.00 14.22           C
ATOM   4499  CD1 ILE B 138     -13.617  39.722   9.033  1.00 14.05           C
ATOM   4500  N   GLU B 139     -10.239  37.335  12.537  1.00 14.66           N
ATOM   4501  CA  GLU B 139      -9.304  36.314  12.991  1.00 13.04           C
ATOM   4502  C   GLU B 139     -10.024  35.181  13.713  1.00 12.23           C
ATOM   4503  O   GLU B 139      -9.761  34.000  13.446  1.00 12.19           O
ATOM   4504  CB  GLU B 139      -8.267  36.960  13.915  1.00 13.77           C
ATOM   4505  CG  GLU B 139      -7.188  36.029  14.442  1.00 17.24           C
ATOM   4506  CD  GLU B 139      -6.239  35.547  13.359  1.00 11.88           C
ATOM   4507  OE1 GLU B 139      -6.221  36.149  12.264  1.00 10.37           O
ATOM   4508  OE2 GLU B 139      -5.509  34.565  13.606  1.00 10.95           O
ATOM   4509  N   VAL B 140     -10.953  35.526  14.614  1.00 12.99           N
ATOM   4510  CA  VAL B 140     -11.662  34.506  15.383  1.00 12.87           C
ATOM   4511  C   VAL B 140     -12.429  33.587  14.450  1.00 11.20           C
ATOM   4512  O   VAL B 140     -12.325  32.359  14.541  1.00 11.16           O
ATOM   4513  CB  VAL B 140     -12.591  35.156  16.423  1.00 12.32           C
ATOM   4514  CG1 VAL B 140     -13.521  34.115  17.007  1.00 12.54           C
ATOM   4515  CG2 VAL B 140     -11.770  35.783  17.538  1.00 13.35           C
ATOM   4516  N   GLN B 141     -13.212  34.155  13.542  1.00 12.61           N
ATOM   4517  CA  GLN B 141     -13.709  33.300  12.480  1.00 12.13           C
ATOM   4518  C   GLN B 141     -12.529  32.949  11.584  1.00 12.16           C
ATOM   4519  O   GLN B 141     -11.546  33.682  11.513  1.00 13.38           O
ATOM   4520  CB  GLN B 141     -14.871  33.961  11.737  1.00 10.01           C
ATOM   4521  CG  GLN B 141     -14.554  35.187  10.923  1.00 13.38           C
ATOM   4522  CD  GLN B 141     -15.818  35.818  10.356  1.00 13.93           C
ATOM   4523  OE1 GLN B 141     -16.628  35.148   9.713  1.00 16.09           O
ATOM   4524  NE2 GLN B 141     -15.998  37.110  10.610  1.00  9.69           N
ATOM   4525  N   GLY B 142     -12.583  31.793  10.947  1.00 12.04           N
ATOM   4526  CA  GLY B 142     -11.420  31.417  10.164  1.00 15.18           C
ATOM   4527  C   GLY B 142     -10.378  30.720  11.013  1.00 15.23           C
ATOM   4528  O   GLY B 142      -9.992  29.586  10.706  1.00 17.68           O
ATOM   4529  N   ARG B 143      -9.903  31.366  12.083  1.00 12.77           N
ATOM   4530  CA  ARG B 143      -9.051  30.637  13.011  1.00 13.29           C
ATOM   4531  C   ARG B 143      -9.831  29.467  13.586  1.00 14.56           C
ATOM   4532  O   ARG B 143      -9.286  28.381  13.811  1.00 16.70           O
ATOM   4533  CB  ARG B 143      -8.562  31.566  14.121  1.00 13.86           C
ATOM   4534  CG  ARG B 143      -7.641  30.911  15.134  1.00 13.67           C
ATOM   4535  CD  ARG B 143      -6.308  30.487  14.554  1.00 12.65           C
ATOM   4536  NE  ARG B 143      -5.508  31.642  14.168  1.00 11.38           N
ATOM   4537  CZ  ARG B 143      -4.277  31.559  13.676  1.00 13.83           C
ATOM   4538  NH1 ARG B 143      -3.700  30.373  13.534  1.00 15.11           N
ATOM   4539  NH2 ARG B 143      -3.617  32.661  13.346  1.00 14.10           N
ATOM   4540  N   LEU B 144     -11.124  29.692  13.819  1.00 16.55           N
ATOM   4541  CA  LEU B 144     -12.038  28.664  14.296  1.00 16.89           C
ATOM   4542  C   LEU B 144     -12.345  27.633  13.215  1.00 12.28           C
ATOM   4543  O   LEU B 144     -12.454  26.436  13.508  1.00 11.86           O
ATOM   4544  CB  LEU B 144     -13.313  29.342  14.782  1.00 14.76           C
ATOM   4545  CG  LEU B 144     -14.414  28.587  15.491  1.00 15.13           C
ATOM   4546  CD1 LEU B 144     -13.872  27.910  16.732  1.00 17.45           C
ATOM   4547  CD2 LEU B 144     -15.437  29.622  15.854  1.00 14.86           C
ATOM   4548  N   MET B 145     -12.501  28.081  11.962  1.00 11.60           N
ATOM   4549  CA  MET B 145     -12.836  27.172  10.866  1.00 12.38           C
ATOM   4550  C   MET B 145     -11.724  26.170  10.586  1.00 13.63           C
ATOM   4551  O   MET B 145     -11.993  25.087  10.050  1.00 11.32           O
ATOM   4552  CB  MET B 145     -13.141  27.950   9.585  1.00 13.33           C
ATOM   4553  CG  MET B 145     -14.460  28.692   9.571  1.00 16.67           C
ATOM   4554  SD  MET B 145     -14.809  29.302   7.907  1.00 15.15           S
ATOM   4555  CE  MET B 145     -13.619  30.617   7.757  1.00 10.47           C
ATOM   4556  N   HIS B 146     -10.473  26.509  10.920  1.00 14.70           N
ATOM   4557  CA  HIS B 146      -9.409  25.531  10.688  1.00 14.38           C
ATOM   4558  C   HIS B 146      -9.480  24.344  11.651  1.00 14.74           C
ATOM   4559  O   HIS B 146      -8.577  23.497  11.618  1.00 18.70           O
ATOM   4560  CB  HIS B 146      -8.030  26.190  10.777  1.00 11.95           C
ATOM   4561  CG  HIS B 146      -7.665  27.010   9.577  1.00  9.74           C
ATOM   4562  ND1 HIS B 146      -7.414  26.453   8.341  1.00  9.25           N
ATOM   4563  CD2 HIS B 146      -7.484  28.344   9.431  1.00  9.26           C
ATOM   4564  CE1 HIS B 146      -7.108  27.410   7.483  1.00  8.21           C
ATOM   4565  NE2 HIS B 146      -7.142  28.567   8.119  1.00  8.35           N
ATOM   4566  N   PHE B 147     -10.524  24.250  12.474  1.00 13.10           N
ATOM   4567  CA  PHE B 147     -10.721  23.121  13.371  1.00 13.26           C
ATOM   4568  C   PHE B 147     -11.525  22.000  12.731  1.00 13.67           C
ATOM   4569  O   PHE B 147     -11.808  21.000  13.399  1.00 15.83           O
ATOM   4570  CB  PHE B 147     -11.432  23.573  14.656  1.00 13.75           C
ATOM   4571  CG  PHE B 147     -10.628  24.509  15.511  1.00 13.53           C
ATOM   4572  CD1 PHE B 147      -9.268  24.660  15.311  1.00 17.45           C
ATOM   4573  CD2 PHE B 147     -11.236  25.234  16.524  1.00 13.29           C
ATOM   4574  CE1 PHE B 147      -8.525  25.521  16.099  1.00 17.60           C
ATOM   4575  CE2 PHE B 147     -10.500  26.096  17.317  1.00 17.19           C
ATOM   4576  CZ  PHE B 147      -9.142  26.239  17.104  1.00 18.90           C
ATOM   4577  N   SER B 148     -11.913  22.146  11.466  1.00 14.22           N
ATOM   4578  CA  SER B 148     -12.636  21.101  10.753  1.00 15.98           C
ATOM   4579  C   SER B 148     -12.286  21.193   9.277  1.00 15.71           C
ATOM   4580  O   SER B 148     -12.426  22.261   8.672  1.00 15.79           O
ATOM   4581  CB  SER B 148     -14.150  21.229  10.952  1.00 17.34           C
ATOM   4582  OG  SER B 148     -14.835  20.233  10.211  1.00 21.35           O
ATOM   4583  N   LYS B 149     -11.849  20.071   8.701  1.00 13.58           N
ATOM   4584  CA  LYS B 149     -11.390  20.091   7.316  1.00 16.69           C
ATOM   4585  C   LYS B 149     -12.513  20.453   6.353  1.00 19.74           C
ATOM   4586  O   LYS B 149     -12.290  21.184   5.380  1.00 21.84           O
ATOM   4587  CB  LYS B 149     -10.765  18.745   6.943  1.00 18.54           C
ATOM   4588  CG  LYS B 149      -9.420  18.503   7.612  1.00 25.02           C
ATOM   4589  CD  LYS B 149      -8.823  17.159   7.228  1.00 33.26           C
ATOM   4590  CE  LYS B 149      -7.468  16.944   7.901  1.00 43.22           C
ATOM   4591  NZ  LYS B 149      -6.869  15.616   7.568  1.00 37.96           N
ATOM   4592  N   GLU B 150     -13.733  19.970   6.612  1.00 20.63           N
ATOM   4593  CA  GLU B 150     -14.832  20.218   5.684  1.00 17.64           C
ATOM   4594  C   GLU B 150     -15.136  21.704   5.535  1.00 16.28           C
ATOM   4595  O   GLU B 150     -15.758  22.104   4.543  1.00 16.60           O
ATOM   4596  CB  GLU B 150     -16.088  19.475   6.142  1.00 19.34           C
ATOM   4597  CG  GLU B 150     -16.730  20.050   7.398  1.00 17.88           C
ATOM   4598  CD  GLU B 150     -17.981  19.299   7.808  1.00 22.06           C
ATOM   4599  OE1 GLU B 150     -18.388  18.368   7.081  1.00 27.77           O
ATOM   4600  OE2 GLU B 150     -18.573  19.653   8.847  1.00 25.29           O
ATOM   4601  N   ALA B 151     -14.686  22.534   6.481  1.00 13.48           N
ATOM   4602  CA  ALA B 151     -14.883  23.973   6.368  1.00 13.58           C
ATOM   4603  C   ALA B 151     -14.175  24.554   5.151  1.00 15.58           C
ATOM   4604  O   ALA B 151     -14.534  25.648   4.700  1.00 14.21           O
ATOM   4605  CB  ALA B 151     -14.403  24.672   7.639  1.00 14.86           C
ATOM   4606  N   LYS B 152     -13.183  23.848   4.609  1.00 16.25           N
ATOM   4607  CA  LYS B 152     -12.479  24.324   3.430  1.00 12.67           C
ATOM   4608  C   LYS B 152     -13.229  24.024   2.140  1.00 12.14           C
ATOM   4609  O   LYS B 152     -12.910  24.618   1.105  1.00 13.63           O
ATOM   4610  CB  LYS B 152     -11.080  23.711   3.379  1.00 12.02           C
ATOM   4611  CG  LYS B 152     -10.170  24.184   4.501  1.00 11.20           C
ATOM   4612  CD  LYS B 152      -8.805  23.539   4.410  1.00 13.82           C
ATOM   4613  CE  LYS B 152      -7.895  24.041   5.511  1.00 20.55           C
ATOM   4614  NZ  LYS B 152      -6.552  23.404   5.447  1.00 38.06           N
ATOM   4615  N   ASP B 153     -14.212  23.128   2.177  1.00 13.29           N
ATOM   4616  CA  ASP B 153     -15.056  22.860   1.023  1.00 17.03           C
ATOM   4617  C   ASP B 153     -16.294  23.751   1.037  1.00 17.18           C
ATOM   4618  O   ASP B 153     -16.653  24.356   2.050  1.00 13.95           O
ATOM   4619  CB  ASP B 153     -15.471  21.389   0.981  1.00 18.10           C
ATOM   4620  CG  ASP B 153     -14.320  20.470   0.655  1.00 14.74           C
ATOM   4621  OD1 ASP B 153     -13.341  20.948   0.049  1.00 12.06           O
ATOM   4622  OD2 ASP B 153     -14.398  19.271   0.990  1.00 15.68           O
ATOM   4623  N   ILE B 154     -16.964  23.801  -0.107  1.00 18.83           N
ATOM   4624  CA  ILE B 154     -18.236  24.521  -0.212  1.00 16.01           C
ATOM   4625  C   ILE B 154     -19.275  23.805   0.643  1.00 18.65           C
ATOM   4626  O   ILE B 154     -19.442  22.577   0.511  1.00 20.45           O
ATOM   4627  CB  ILE B 154     -18.676  24.613  -1.677  1.00 13.70           C
ATOM   4628  CG1 ILE B 154     -17.671  25.449  -2.478  1.00 12.69           C
ATOM   4629  CG2 ILE B 154     -20.077  25.183  -1.784  1.00 13.44           C
ATOM   4630  CD1 ILE B 154     -17.870  25.396  -3.967  1.00 11.15           C
ATOM   4631  N   PRO B 155     -19.964  24.506   1.546  1.00 17.84           N
ATOM   4632  CA  PRO B 155     -20.722  23.814   2.597  1.00 18.32           C
ATOM   4633  C   PRO B 155     -21.870  22.978   2.046  1.00 16.99           C
ATOM   4634  O   PRO B 155     -22.488  23.310   1.031  1.00 20.30           O
ATOM   4635  CB  PRO B 155     -21.239  24.964   3.471  1.00 16.35           C
ATOM   4636  CG  PRO B 155     -21.208  26.164   2.587  1.00 11.52           C
ATOM   4637  CD  PRO B 155     -20.035  25.971   1.686  1.00 14.34           C
ATOM   4638  N   LYS B 156     -22.140  21.865   2.734  1.00 14.81           N
ATOM   4639  CA  LYS B 156     -23.243  20.978   2.396  1.00 18.08           C
ATOM   4640  C   LYS B 156     -24.220  20.768   3.542  1.00 19.72           C
ATOM   4641  O   LYS B 156     -25.250  20.111   3.338  1.00 21.32           O
ATOM   4642  CB  LYS B 156     -22.716  19.610   1.931  1.00 18.17           C
ATOM   4643  CG  LYS B 156     -21.892  19.666   0.657  1.00 19.16           C
ATOM   4644  CD  LYS B 156     -21.451  18.284   0.216  1.00 17.96           C
ATOM   4645  CE  LYS B 156     -20.628  18.365  -1.059  1.00 32.67           C
ATOM   4646  NZ  LYS B 156     -20.171  17.026  -1.519  1.00 34.11           N
ATOM   4647  N   ARG B 157     -23.939  21.313   4.728  1.00 16.38           N
ATOM   4648  CA  ARG B 157     -24.769  21.099   5.907  1.00 11.86           C
ATOM   4649  C   ARG B 157     -25.198  22.436   6.503  1.00 12.38           C
ATOM   4650  O   ARG B 157     -26.338  22.865   6.310  1.00 13.48           O
ATOM   4651  CB  ARG B 157     -24.008  20.256   6.931  1.00 15.18           C
ATOM   4652  CG  ARG B 157     -24.786  19.912   8.188  1.00 17.85           C
ATOM   4653  CD  ARG B 157     -23.913  19.128   9.152  1.00 22.43           C
ATOM   4654  NE  ARG B 157     -24.603  18.851  10.407  1.00 47.48           N
ATOM   4655  CZ  ARG B 157     -24.004  18.386  11.498  1.00 44.43           C
ATOM   4656  NH1 ARG B 157     -22.694  18.167  11.490  1.00 29.81           N
ATOM   4657  NH2 ARG B 157     -24.708  18.162  12.602  1.00 38.81           N
ATOM   4658  N   PHE B 158     -24.303  23.108   7.220  1.00 13.47           N
ATOM   4659  CA  PHE B 158     -24.570  24.422   7.790  1.00 14.18           C
ATOM   4660  C   PHE B 158     -23.930  25.523   6.950  1.00 13.05           C
ATOM   4661  O   PHE B 158     -22.979  25.297   6.201  1.00 13.05           O
ATOM   4662  CB  PHE B 158     -24.056  24.506   9.231  1.00 14.32           C
ATOM   4663  CG  PHE B 158     -24.868  23.715  10.210  1.00 15.35           C
ATOM   4664  CD1 PHE B 158     -24.390  22.523  10.723  1.00 19.68           C
ATOM   4665  CD2 PHE B 158     -26.107  24.171  10.627  1.00 16.71           C
ATOM   4666  CE1 PHE B 158     -25.140  21.795  11.623  1.00 21.23           C
ATOM   4667  CE2 PHE B 158     -26.859  23.447  11.532  1.00 16.89           C
ATOM   4668  CZ  PHE B 158     -26.374  22.256  12.028  1.00 17.26           C
ATOM   4669  N   HIS B 159     -24.474  26.730   7.084  1.00 13.47           N
ATOM   4670  CA  HIS B 159     -23.982  27.885   6.349  1.00 14.07           C
ATOM   4671  C   HIS B 159     -23.000  28.626   7.242  1.00 14.06           C
ATOM   4672  O   HIS B 159     -23.430  29.263   8.218  1.00 15.89           O
ATOM   4673  CB  HIS B 159     -25.132  28.803   5.945  1.00 15.35           C
ATOM   4674  CG  HIS B 159     -24.741  29.869   4.970  1.00 14.29           C
ATOM   4675  ND1 HIS B 159     -25.405  31.072   4.873  1.00 14.12           N
ATOM   4676  CD2 HIS B 159     -23.784  29.890   4.012  1.00 14.54           C
ATOM   4677  CE1 HIS B 159     -24.848  31.805   3.925  1.00 13.18           C
ATOM   4678  NE2 HIS B 159     -23.864  31.109   3.385  1.00 13.36           N
ATOM   4679  N   PRO B 160     -21.696  28.570   6.961  1.00 12.11           N
ATOM   4680  CA  PRO B 160     -20.678  29.066   7.906  1.00 13.26           C
ATOM   4681  C   PRO B 160     -20.944  30.471   8.426  1.00 14.22           C
ATOM   4682  O   PRO B 160     -20.766  30.708   9.630  1.00 15.85           O
ATOM   4683  CB  PRO B 160     -19.386  29.016   7.077  1.00 14.43           C
ATOM   4684  CG  PRO B 160     -19.605  27.873   6.163  1.00 25.86           C
ATOM   4685  CD  PRO B 160     -21.071  27.966   5.768  1.00 14.90           C
ATOM   4686  N   PRO B 161     -21.359  31.435   7.590  1.00 15.12           N
ATOM   4687  CA  PRO B 161     -21.525  32.803   8.116  1.00 12.67           C
ATOM   4688  C   PRO B 161     -22.464  32.907   9.302  1.00 11.89           C
ATOM   4689  O   PRO B 161     -22.374  33.885  10.053  1.00 13.29           O
ATOM   4690  CB  PRO B 161     -22.053  33.590   6.909  1.00 13.45           C
ATOM   4691  CG  PRO B 161     -21.583  32.848   5.749  1.00 16.30           C
ATOM   4692  CD  PRO B 161     -21.645  31.407   6.141  1.00 19.34           C
ATOM   4693  N   SER B 162     -23.360  31.946   9.501  1.00 15.59           N
ATOM   4694  CA  SER B 162     -24.196  31.931  10.693  1.00 15.25           C
ATOM   4695  C   SER B 162     -23.509  31.263  11.873  1.00 15.30           C
ATOM   4696  O   SER B 162     -23.972  31.414  13.010  1.00 14.89           O
ATOM   4697  CB  SER B 162     -25.512  31.199  10.423  1.00 14.78           C
ATOM   4698  OG  SER B 162     -25.278  29.820  10.187  1.00 14.90           O
ATOM   4699  N   VAL B 163     -22.415  30.544  11.628  1.00 13.98           N
ATOM   4700  CA  VAL B 163     -21.753  29.747  12.652  1.00 12.69           C
ATOM   4701  C   VAL B 163     -20.512  30.482  13.136  1.00 14.56           C
ATOM   4702  O   VAL B 163     -20.452  30.932  14.285  1.00 20.22           O
ATOM   4703  CB  VAL B 163     -21.392  28.357  12.100  1.00 11.34           C
ATOM   4704  CG1 VAL B 163     -20.655  27.548  13.137  1.00 13.84           C
ATOM   4705  CG2 VAL B 163     -22.645  27.633  11.643  1.00 15.00           C
ATOM   4706  N   VAL B 164     -19.516  30.621  12.262  1.00 12.22           N
ATOM   4707  CA  VAL B 164     -18.320  31.355  12.653  1.00 11.87           C
ATOM   4708  C   VAL B 164     -18.546  32.858  12.556  1.00 13.53           C
ATOM   4709  O   VAL B 164     -17.876  33.631  13.247  1.00 13.49           O
ATOM   4710  CB  VAL B 164     -17.103  30.905  11.830  1.00 12.55           C
ATOM   4711  CG1 VAL B 164     -16.823  29.437  12.087  1.00 12.71           C
ATOM   4712  CG2 VAL B 164     -17.327  31.173  10.346  1.00 12.18           C
ATOM   4713  N   GLY B 165     -19.454  33.304  11.684  1.00 14.23           N
ATOM   4714  CA  GLY B 165     -19.750  34.727  11.607  1.00 15.17           C
ATOM   4715  C   GLY B 165     -20.346  35.269  12.892  1.00 11.62           C
ATOM   4716  O   GLY B 165     -20.060  36.401  13.294  1.00 12.84           O
ATOM   4717  N   THR B 166     -21.168  34.462  13.562  1.00  9.43           N
ATOM   4718  CA  THR B 166     -21.748  34.886  14.832  1.00 13.43           C
ATOM   4719  C   THR B 166     -20.673  35.059  15.900  1.00 15.55           C
ATOM   4720  O   THR B 166     -20.662  36.062  16.626  1.00 13.07           O
ATOM   4721  CB  THR B 166     -22.800  33.876  15.281  1.00 14.84           C
ATOM   4722  OG1 THR B 166     -23.845  33.815  14.303  1.00 16.44           O
ATOM   4723  CG2 THR B 166     -23.383  34.280  16.622  1.00 14.20           C
ATOM   4724  N   LEU B 167     -19.749  34.099  15.999  1.00 14.73           N
ATOM   4725  CA  LEU B 167     -18.676  34.223  16.979  1.00 13.47           C
ATOM   4726  C   LEU B 167     -17.709  35.334  16.607  1.00 11.50           C
ATOM   4727  O   LEU B 167     -17.155  35.983  17.496  1.00 12.06           O
ATOM   4728  CB  LEU B 167     -17.941  32.895  17.146  1.00 13.70           C
ATOM   4729  CG  LEU B 167     -18.792  31.847  17.860  1.00 14.47           C
ATOM   4730  CD1 LEU B 167     -18.141  30.489  17.848  1.00 13.72           C
ATOM   4731  CD2 LEU B 167     -19.033  32.295  19.278  1.00 18.17           C
ATOM   4732  N   GLY B 168     -17.481  35.558  15.313  1.00 10.09           N
ATOM   4733  CA  GLY B 168     -16.692  36.706  14.906  1.00 11.14           C
ATOM   4734  C   GLY B 168     -17.331  38.006  15.351  1.00 11.76           C
ATOM   4735  O   GLY B 168     -16.648  38.918  15.823  1.00 12.60           O
ATOM   4736  N   SER B 169     -18.655  38.103  15.204  1.00 13.47           N
ATOM   4737  CA  SER B 169     -19.392  39.261  15.702  1.00 13.97           C
ATOM   4738  C   SER B 169     -19.213  39.426  17.207  1.00 13.24           C
ATOM   4739  O   SER B 169     -18.945  40.530  17.698  1.00 11.26           O
ATOM   4740  CB  SER B 169     -20.875  39.114  15.352  1.00 10.45           C
ATOM   4741  OG  SER B 169     -21.657  40.150  15.921  1.00  8.94           O
ATOM   4742  N   ALA B 170     -19.370  38.332  17.956  1.00 13.59           N
ATOM   4743  CA  ALA B 170     -19.218  38.411  19.406  1.00 11.56           C
ATOM   4744  C   ALA B 170     -17.808  38.843  19.787  1.00 12.25           C
ATOM   4745  O   ALA B 170     -17.629  39.675  20.683  1.00 12.56           O
ATOM   4746  CB  ALA B 170     -19.571  37.070  20.050  1.00 12.41           C
ATOM   4747  N   ALA B 171     -16.799  38.308  19.096  1.00 13.88           N
ATOM   4748  CA  ALA B 171     -15.413  38.662  19.384  1.00 10.73           C
ATOM   4749  C   ALA B 171     -15.149  40.128  19.085  1.00 10.99           C
ATOM   4750  O   ALA B 171     -14.525  40.835  19.883  1.00 13.77           O
ATOM   4751  CB  ALA B 171     -14.473  37.775  18.572  1.00  9.72           C
ATOM   4752  N   ALA B 172     -15.627  40.606  17.936  1.00 10.66           N
ATOM   4753  CA  ALA B 172     -15.412  42.000  17.574  1.00 10.40           C
ATOM   4754  C   ALA B 172     -16.108  42.933  18.553  1.00 11.35           C
ATOM   4755  O   ALA B 172     -15.541  43.953  18.951  1.00 11.79           O
ATOM   4756  CB  ALA B 172     -15.898  42.255  16.151  1.00 12.62           C
ATOM   4757  N   ALA B 173     -17.344  42.608  18.943  1.00 12.91           N
ATOM   4758  CA  ALA B 173     -18.063  43.447  19.899  1.00 12.24           C
ATOM   4759  C   ALA B 173     -17.378  43.448  21.261  1.00 13.59           C
ATOM   4760  O   ALA B 173     -17.227  44.506  21.887  1.00 15.22           O
ATOM   4761  CB  ALA B 173     -19.512  42.975  20.023  1.00 14.19           C
ATOM   4762  N   SER B 174     -16.946  42.272  21.731  1.00 12.41           N
ATOM   4763  CA  SER B 174     -16.260  42.181  23.015  1.00 11.57           C
ATOM   4764  C   SER B 174     -14.966  42.979  22.993  1.00 14.87           C
ATOM   4765  O   SER B 174     -14.596  43.615  23.988  1.00 14.74           O
ATOM   4766  CB  SER B 174     -15.974  40.718  23.349  1.00 10.53           C
ATOM   4767  OG  SER B 174     -17.169  39.982  23.522  1.00 11.15           O
ATOM   4768  N   LYS B 175     -14.252  42.935  21.868  1.00 16.32           N
ATOM   4769  CA  LYS B 175     -13.007  43.680  21.744  1.00 14.78           C
ATOM   4770  C   LYS B 175     -13.265  45.181  21.694  1.00 14.71           C
ATOM   4771  O   LYS B 175     -12.622  45.961  22.405  1.00 15.98           O
ATOM   4772  CB  LYS B 175     -12.260  43.224  20.494  1.00 13.55           C
ATOM   4773  CG  LYS B 175     -10.951  43.919  20.348  1.00 12.72           C
ATOM   4774  CD  LYS B 175     -10.158  43.570  21.578  1.00 15.32           C
ATOM   4775  CE  LYS B 175      -8.743  44.021  21.493  1.00 18.35           C
ATOM   4776  NZ  LYS B 175      -8.019  43.653  22.743  1.00 15.96           N
ATOM   4777  N   PHE B 176     -14.223  45.593  20.865  1.00 12.88           N
ATOM   4778  CA  PHE B 176     -14.500  47.005  20.637  1.00 13.90           C
ATOM   4779  C   PHE B 176     -14.986  47.675  21.911  1.00 14.48           C
ATOM   4780  O   PHE B 176     -14.547  48.779  22.255  1.00 16.81           O
ATOM   4781  CB  PHE B 176     -15.536  47.114  19.522  1.00 18.03           C
ATOM   4782  CG  PHE B 176     -15.739  48.495  18.983  1.00 19.10           C
ATOM   4783  CD1 PHE B 176     -14.779  49.086  18.179  1.00 22.95           C
ATOM   4784  CD2 PHE B 176     -16.928  49.168  19.204  1.00 16.73           C
ATOM   4785  CE1 PHE B 176     -14.978  50.351  17.651  1.00 22.34           C
ATOM   4786  CE2 PHE B 176     -17.136  50.425  18.676  1.00 20.20           C
ATOM   4787  CZ  PHE B 176     -16.156  51.021  17.901  1.00 22.49           C
ATOM   4788  N   LEU B 177     -15.907  47.023  22.622  1.00 14.90           N
ATOM   4789  CA  LEU B 177     -16.405  47.596  23.864  1.00 14.98           C
ATOM   4790  C   LEU B 177     -15.364  47.505  24.975  1.00 16.88           C
ATOM   4791  O   LEU B 177     -15.329  48.367  25.860  1.00 23.61           O
ATOM   4792  CB  LEU B 177     -17.706  46.902  24.262  1.00 13.36           C
ATOM   4793  CG  LEU B 177     -18.823  47.158  23.248  1.00 13.32           C
ATOM   4794  CD1 LEU B 177     -20.079  46.369  23.591  1.00 16.50           C
ATOM   4795  CD2 LEU B 177     -19.119  48.647  23.150  1.00 13.45           C
ATOM   4796  N   GLY B 178     -14.507  46.483  24.945  1.00 13.94           N
ATOM   4797  CA  GLY B 178     -13.453  46.365  25.934  1.00 10.57           C
ATOM   4798  C   GLY B 178     -13.766  45.404  27.061  1.00  8.64           C
ATOM   4799  O   GLY B 178     -13.447  45.681  28.219  1.00  9.10           O
ATOM   4800  N   LEU B 179     -14.405  44.281  26.743  1.00 12.29           N
ATOM   4801  CA  LEU B 179     -14.785  43.316  27.766  1.00 12.22           C
ATOM   4802  C   LEU B 179     -13.563  42.626  28.359  1.00 11.03           C
ATOM   4803  O   LEU B 179     -12.523  42.482  27.712  1.00 11.24           O
ATOM   4804  CB  LEU B 179     -15.732  42.258  27.199  1.00 13.55           C
ATOM   4805  CG  LEU B 179     -17.237  42.529  27.239  1.00 12.09           C
ATOM   4806  CD1 LEU B 179     -17.603  43.769  26.435  1.00 12.70           C
ATOM   4807  CD2 LEU B 179     -18.002  41.307  26.749  1.00 14.24           C
ATOM   4808  N   SER B 180     -13.706  42.193  29.608  1.00 11.56           N
ATOM   4809  CA  SER B 180     -12.655  41.448  30.280  1.00 15.16           C
ATOM   4810  C   SER B 180     -12.463  40.075  29.631  1.00 13.33           C
ATOM   4811  O   SER B 180     -13.226  39.647  28.760  1.00 12.59           O
ATOM   4812  CB  SER B 180     -12.970  41.299  31.768  1.00 12.01           C
ATOM   4813  OG  SER B 180     -14.083  40.451  31.972  1.00 12.81           O
ATOM   4814  N   LEU B 181     -11.401  39.396  30.066  1.00 14.03           N
ATOM   4815  CA  LEU B 181     -11.073  38.070  29.552  1.00 14.20           C
ATOM   4816  C   LEU B 181     -12.249  37.109  29.689  1.00 13.03           C
ATOM   4817  O   LEU B 181     -12.718  36.520  28.702  1.00 16.99           O
ATOM   4818  CB  LEU B 181      -9.849  37.541  30.300  1.00 15.70           C
ATOM   4819  CG  LEU B 181      -9.367  36.129  29.991  1.00 15.70           C
ATOM   4820  CD1 LEU B 181      -8.943  36.050  28.556  1.00 16.96           C
ATOM   4821  CD2 LEU B 181      -8.219  35.743  30.913  1.00 12.32           C
ATOM   4822  N   THR B 182     -12.764  36.967  30.909  1.00 14.16           N
ATOM   4823  CA  THR B 182     -13.824  35.996  31.148  1.00 17.29           C
ATOM   4824  C   THR B 182     -15.136  36.422  30.501  1.00 16.80           C
ATOM   4825  O   THR B 182     -15.905  35.565  30.056  1.00 18.10           O
ATOM   4826  CB  THR B 182     -14.011  35.786  32.649  1.00 21.50           C
ATOM   4827  OG1 THR B 182     -14.337  37.036  33.270  1.00 33.54           O
ATOM   4828  CG2 THR B 182     -12.727  35.233  33.268  1.00 24.76           C
ATOM   4829  N   LYS B 183     -15.406  37.728  30.411  1.00 14.63           N
ATOM   4830  CA  LYS B 183     -16.614  38.154  29.711  1.00 13.24           C
ATOM   4831  C   LYS B 183     -16.482  37.988  28.199  1.00 16.70           C
ATOM   4832  O   LYS B 183     -17.487  37.744  27.524  1.00 18.27           O
ATOM   4833  CB  LYS B 183     -16.987  39.589  30.081  1.00 11.56           C
ATOM   4834  CG  LYS B 183     -17.540  39.706  31.495  1.00 13.07           C
ATOM   4835  CD  LYS B 183     -18.066  41.097  31.791  1.00 13.74           C
ATOM   4836  CE  LYS B 183     -18.648  41.180  33.187  1.00 11.09           C
ATOM   4837  NZ  LYS B 183     -19.254  42.512  33.443  1.00 12.14           N
ATOM   4838  N   CYS B 184     -15.267  38.081  27.646  1.00 15.15           N
ATOM   4839  CA  CYS B 184     -15.087  37.711  26.244  1.00 14.62           C
ATOM   4840  C   CYS B 184     -15.406  36.235  26.039  1.00 17.32           C
ATOM   4841  O   CYS B 184     -16.127  35.860  25.096  1.00 20.03           O
ATOM   4842  CB  CYS B 184     -13.654  38.007  25.792  1.00 13.33           C
ATOM   4843  SG  CYS B 184     -13.221  39.763  25.666  1.00 17.07           S
ATOM   4844  N   ARG B 185     -14.890  35.384  26.934  1.00 15.88           N
ATOM   4845  CA  ARG B 185     -15.201  33.958  26.872  1.00 15.40           C
ATOM   4846  C   ARG B 185     -16.704  33.727  26.932  1.00 15.82           C
ATOM   4847  O   ARG B 185     -17.256  32.913  26.181  1.00 17.72           O
ATOM   4848  CB  ARG B 185     -14.524  33.218  28.022  1.00 17.98           C
ATOM   4849  CG  ARG B 185     -14.650  31.705  27.935  1.00 16.27           C
ATOM   4850  CD  ARG B 185     -14.148  31.062  29.212  1.00 19.63           C
ATOM   4851  NE  ARG B 185     -15.042  31.371  30.328  1.00 24.39           N
ATOM   4852  CZ  ARG B 185     -14.666  31.442  31.600  1.00 22.25           C
ATOM   4853  NH1 ARG B 185     -13.400  31.230  31.937  1.00 24.30           N
ATOM   4854  NH2 ARG B 185     -15.558  31.730  32.538  1.00 23.04           N
ATOM   4855  N   GLU B 186     -17.376  34.414  27.857  1.00 15.31           N
ATOM   4856  CA  GLU B 186     -18.808  34.211  28.038  1.00 16.90           C
ATOM   4857  C   GLU B 186     -19.594  34.715  26.835  1.00 17.04           C
ATOM   4858  O   GLU B 186     -20.613  34.121  26.466  1.00 17.92           O
ATOM   4859  CB  GLU B 186     -19.282  34.881  29.327  1.00 17.81           C
ATOM   4860  CG  GLU B 186     -18.719  34.257  30.609  1.00 19.83           C
ATOM   4861  CD  GLU B 186     -19.027  32.768  30.772  1.00 19.29           C
ATOM   4862  OE1 GLU B 186     -19.854  32.213  30.017  1.00 24.98           O
ATOM   4863  OE2 GLU B 186     -18.425  32.144  31.670  1.00 16.39           O
ATOM   4864  N   ALA B 187     -19.150  35.814  26.219  1.00 15.63           N
ATOM   4865  CA  ALA B 187     -19.801  36.279  25.000  1.00 15.34           C
ATOM   4866  C   ALA B 187     -19.711  35.224  23.908  1.00 15.08           C
ATOM   4867  O   ALA B 187     -20.693  34.961  23.203  1.00 14.81           O
ATOM   4868  CB  ALA B 187     -19.178  37.596  24.536  1.00 13.69           C
ATOM   4869  N   LEU B 188     -18.553  34.571  23.788  1.00 16.36           N
ATOM   4870  CA  LEU B 188     -18.419  33.507  22.793  1.00 15.17           C
ATOM   4871  C   LEU B 188     -19.341  32.333  23.113  1.00 14.89           C
ATOM   4872  O   LEU B 188     -20.037  31.807  22.230  1.00 20.17           O
ATOM   4873  CB  LEU B 188     -16.964  33.036  22.722  1.00 14.59           C
ATOM   4874  CG  LEU B 188     -15.930  34.031  22.196  1.00 13.00           C
ATOM   4875  CD1 LEU B 188     -14.527  33.485  22.385  1.00 11.74           C
ATOM   4876  CD2 LEU B 188     -16.199  34.333  20.733  1.00 13.68           C
ATOM   4877  N   ALA B 189     -19.361  31.912  24.379  1.00 13.47           N
ATOM   4878  CA  ALA B 189     -20.183  30.768  24.761  1.00 15.84           C
ATOM   4879  C   ALA B 189     -21.665  31.051  24.547  1.00 16.04           C
ATOM   4880  O   ALA B 189     -22.422  30.160  24.145  1.00 15.22           O
ATOM   4881  CB  ALA B 189     -19.910  30.385  26.215  1.00 16.94           C
ATOM   4882  N   ILE B 190     -22.099  32.286  24.808  1.00 14.90           N
ATOM   4883  CA  ILE B 190     -23.498  32.639  24.590  1.00 15.50           C
ATOM   4884  C   ILE B 190     -23.801  32.695  23.098  1.00 15.45           C
ATOM   4885  O   ILE B 190     -24.842  32.207  22.643  1.00 15.41           O
ATOM   4886  CB  ILE B 190     -23.829  33.970  25.290  1.00 16.80           C
ATOM   4887  CG1 ILE B 190     -23.710  33.826  26.807  1.00 14.06           C
ATOM   4888  CG2 ILE B 190     -25.244  34.404  24.958  1.00 16.96           C
ATOM   4889  CD1 ILE B 190     -23.695  35.152  27.547  1.00 13.21           C
ATOM   4890  N   ALA B 191     -22.898  33.292  22.314  1.00 15.90           N
ATOM   4891  CA  ALA B 191     -23.090  33.371  20.870  1.00 14.98           C
ATOM   4892  C   ALA B 191     -23.215  31.994  20.232  1.00 17.10           C
ATOM   4893  O   ALA B 191     -23.895  31.849  19.209  1.00 19.27           O
ATOM   4894  CB  ALA B 191     -21.944  34.151  20.232  1.00 12.47           C
ATOM   4895  N   VAL B 192     -22.546  30.981  20.794  1.00 17.01           N
ATOM   4896  CA  VAL B 192     -22.630  29.637  20.214  1.00 19.89           C
ATOM   4897  C   VAL B 192     -24.077  29.136  20.182  1.00 18.77           C
ATOM   4898  O   VAL B 192     -24.495  28.466  19.228  1.00 17.99           O
ATOM   4899  CB  VAL B 192     -21.700  28.667  20.967  1.00 18.59           C
ATOM   4900  CG1 VAL B 192     -21.919  27.239  20.494  1.00 15.86           C
ATOM   4901  CG2 VAL B 192     -20.258  29.063  20.742  1.00 17.45           C
ATOM   4902  N   SER B 193     -24.869  29.459  21.205  1.00 16.71           N
ATOM   4903  CA  SER B 193     -26.270  29.043  21.242  1.00 16.12           C
ATOM   4904  C   SER B 193     -27.175  29.861  20.322  1.00 17.46           C
ATOM   4905  O   SER B 193     -28.390  29.630  20.312  1.00 18.24           O
[truncated: 164,408 more chars]
